# Supplementary material for: Social Interactivity in Live Video Experiences Reduces Loneliness
Source: Front Digit Health. 2022 Mar 25;4:859849. doi: 10.3389/fdgth.2022.859849 (PMC8989841; doi:10.3389/fdgth.2022.859849)
Supplement: Supplementary file 1 [file Data_Sheet_1.CSV]

	StartDate	EndDate	Status	Progress	Duration (in seconds)	Finished	RecordedDate	ResponseId	UserLanguage	agree_1	age	gender	language	country	panas_pre_1	panas_pre_2	panas_pre_3	panas_pre_4	panas_pre_5	panas_pre_6	panas_pre_7	panas_pre_8	panas_pre_9	panas_pre_10	lonely_pre	connectedness_pre	social_threat_pre	ucla_loneliness_pre_1	ucla_loneliness_pre_2	ucla_loneliness_pre_3	ucla_loneliness_pre_4	ucla_loneliness_pre_5	ucla_loneliness_pre_6	ucla_loneliness_pre_7	ucla_loneliness_pre_8	ucla_loneliness_pre_9	ucla_loneliness_pre_10	ucla_loneliness_pre_11	ucla_loneliness_pre_12	ucla_loneliness_pre_13	ucla_loneliness_pre_14	ucla_loneliness_pre_15	ucla_loneliness_pre_16	ucla_loneliness_pre_17	ucla_loneliness_pre_18	ucla_loneliness_pre_19	ucla_loneliness_pre_20	agree_2_1	agree_2_5
1	7/5/21 20:23	7/5/21 20:27	0	100	226	1	7/5/21 20:27	R_0jqXfN1uN6Oiblv	EN	2	40	1	English	USA	1	1	1	1	1	1	1	1	1	1	1	1	2	1	1	1	1	1	1	1	1	1	1	1	1	1	1	1	1	1	1	1	1	1	1
2	7/6/21 9:45	7/6/21 10:01	0	100	962	1	7/6/21 10:01	R_31bipw7PaUnmAFu	EN	2	26	2	English	UK	1	1	3	1	4	2	5	5	1	3	4	4	2	3	4	4	4	3	3	3	2	3	3	2	1	3	3	2	2	4	4	3	3	1	NA
3	7/6/21 9:46	7/6/21 10:56	0	100	4192	1	7/6/21 10:56	R_3CQm6Myq7dmFX9Y	EN	2	31	2	english	uk	1	1	3	1	4	2	4	4	1	1	2	2	1	3	2	2	2	4	4	1	4	4	4	2	3	1	2	3	3	2	3	3	3	1	1
4	7/6/21 9:53	7/6/21 11:01	0	100	4050	1	7/6/21 11:01	R_3NyUB93UDZjgWPN	EN	2	22	3	english	england	3	1	5	4	5	5	5	3	5	2	2	3	3	1	3	1	2	2	1	4	2	1	3	2	2	3	2	3	2	4	2	2	1	1	1
5	7/6/21 9:47	7/6/21 11:01	0	100	4484	1	7/6/21 11:01	R_88n9aMK7AC0gwff	EN	2	27	2	English	UK	1	1	4	1	3	1	4	4	1	3	1	4	1	4	1	1	1	4	4	1	1	4	4	1	1	1	1	4	4	2	1	4	4	1	NA
6	7/6/21 9:50	7/6/21 11:02	0	100	4298	1	7/6/21 11:02	R_1LS8o8aD3hLSOZb	EN	2	51	3	english	UK	1	1	3	1	2	2	4	3	1	3	1	3	1	3	2	2	2	3	3	2	2	3	3	2	2	3	2	3	3	2	2	3	3	1	1
7	7/6/21 9:45	7/6/21 11:02	0	100	4614	1	7/6/21 11:02	R_WkWrJDroxl4jqjD	EN	2	19	1	english	england	1	1	1	1	4	2	3	5	1	4	1	3	2	3	2	2	2	4	3	1	2	4	4	1	2	2	2	3	3	1	2	4	4	1	NA
8	7/6/21 9:45	7/6/21 11:02	0	100	4618	1	7/6/21 11:02	R_1q20hxy72y9lCBK	EN	2	23	1	English	United Kingdom	1	1	3	1	3	1	3	4	1	4	1	3	1	3	1	1	1	3	3	1	1	3	2	1	1	1	1	3	2	1	1	2	2	1	1
9	7/6/21 9:49	7/6/21 11:02	0	100	4365	1	7/6/21 11:02	R_3EQpyhOl0g4Q4lu	EN	2	21	3	English	USA	2	1	3	2	1	2	2	5	2	3	2	2	2	2	3	3	3	2	3	3	3	3	3	3	3	3	3	3	3	3	3	3	3	1	1
10	7/6/21 9:55	7/6/21 11:02	0	100	4026	1	7/6/21 11:02	R_2wpfSQbcWMI6Js2	EN	2	20	2	English	United Kingdom	1	1	2	3	2	3	2	1	1	1	1	3	2	2	1	2	2	3	3	1	1	3	3	2	3	4	2	3	3	1	2	3	3	1	1
11	7/6/21 9:52	7/6/21 11:02	0	100	4224	1	7/6/21 11:02	R_2ALIwIWyDJRyWAP	EN	2	21	2	English	South Africa	1	1	5	1	4	1	4	5	1	4	1	3	1	3	2	2	3	3	3	2	2	3	3	2	2	3	3	3	3	3	4	3	3	1	1
12	7/6/21 9:45	7/6/21 11:03	0	100	4714	1	7/6/21 11:03	R_6xR7XfjMbmblD3j	EN	2	24	1	English	South Africa	3	1	4	2	3	2	2	4	2	4	2	4	2	3	2	3	3	3	3	2	3	3	4	3	3	3	3	2	2	2	2	3	3	1	NA
13	7/6/21 12:20	7/6/21 12:37	0	100	1072	1	7/6/21 12:37	R_1PdRsQZVYcOPPoE	EN	2	56	1	English	England	1	2	4	1	3	3	4	4	2	3	1	4	1	3	1	2	2	3	4	2	2	3	3	2	2	2	2	4	3	2	2	4	3	1	NA
14	7/6/21 12:18	7/6/21 13:31	0	100	4382	1	7/6/21 13:31	R_3gNuB6nMcgTlwdE	EN	2	20	2	English	UK	1	1	4	2	1	3	2	4	1	2	3	3	1	3	2	1	2	3	2	2	2	2	3	1	3	1	1	3	3	4	3	4	4	1	1
15	7/6/21 12:18	7/6/21 13:31	0	100	4407	1	7/6/21 13:31	R_1JCjQpzJlh7YLU9	EN	2	24	2	English	UK	1	1	4	1	3	2	5	4	1	4	1	4	1	3	2	1	2	4	3	1	1	3	4	2	1	1	1	4	4	3	2	4	4	1	1
16	7/6/21 12:51	7/6/21 13:32	0	100	2446	1	7/6/21 13:32	R_3gxTuMImkT3Abtf	EN	2	19	1	English	Hunagry	1	1	1	1	2	2	2	4	2	1	1	1	2	4	4	3	2	3	4	2	3	3	3	2	3	2	3	2	3	3	2	3	3	1	1
17	7/6/21 12:19	7/6/21 13:32	0	100	4404	1	7/6/21 13:32	R_10pVDu84OKPUPoJ	EN	2	22	2	english	england	1	1	4	1	3	1	2	3	1	3	1	4	2	4	2	2	2	3	3	2	1	2	4	2	2	2	2	3	3	2	2	3	3	1	1
18	7/6/21 12:18	7/6/21 13:32	0	100	4476	1	7/6/21 13:32	R_1nSDM8RrJcdemyE	EN	2	52	1	English	UK	2	2	3	1	3	1	3	3	1	2	1	3	2	4	1	2	1	2	3	1	2	3	4	2	3	1	2	3	3	2	2	4	4	1	1
19	7/6/21 12:18	7/6/21 13:32	0	100	4485	1	7/6/21 13:32	R_28Gt7arpz8pozA0	EN	2	35	1	English	United States of America	1	1	5	1	4	2	4	5	1	5	5	4	1	4	3	2	3	4	4	2	3	3	4	3	2	3	2	3	3	2	2	4	4	1	1
20	7/6/21 12:18	7/6/21 13:32	0	100	4448	1	7/6/21 13:32	R_2TuGJABMd5czazU	EN	2	52	2	English	United Kingdom	1	1	4	1	3	1	2	4	1	2	1	2	1	3	2	1	1	3	3	1	2	4	3	2	1	1	2	3	3	2	2	4	4	1	1
21	7/6/21 12:17	7/6/21 13:32	0	100	4501	1	7/6/21 13:32	R_1NmrIXKayMEqjdS	EN	2	39	1	Shona	Italy	1	1	5	1	3	1	4	4	1	5	3	2	1	4	3	1	3	4	4	1	1	4	3	2	1	3	3	2	4	4	1	4	4	1	1
22	7/6/21 12:18	7/6/21 13:33	0	100	4480	1	7/6/21 13:33	R_1jBz5mKIlogXByA	EN	2	32	1	English	South Africa	1	1	5	1	5	1	5	5	1	5	1	2	1	2	3	4	3	2	2	4	4	3	3	2	3	4	4	2	2	3	4	2	2	1	1
23	7/6/21 12:18	7/6/21 13:38	0	100	4805	1	7/6/21 13:38	R_1rq9ppaKwuBFp5U	EN	2	32	2	English	UK	1	1	4	1	3	2	3	4	1	4	2	1	1	2	4	3	4	3	2	3	4	2	2	4	3	4	4	1	2	4	4	2	3	1	1
24	7/6/21 12:19	7/6/21 13:46	0	100	5230	1	7/6/21 13:46	R_2WCpwN3Icib2sPp	EN	2	41	1	english	usa	1	1	3	1	1	1	2	4	1	2	1	3	1	3	2	2	2	3	3	1	3	2	3	2	2	1	3	3	2	3	2	3	3	1	1
25	7/7/21 9:45	7/7/21 9:55	0	100	588	1	7/7/21 9:55	R_2v6uGJ4vIAOvW6H	EN	2	25	2	english	south africa	1	1	3	1	4	2	4	4	1	5	1	3	2	4	3	2	2	3	3	2	2	3	3	2	2	2	3	3	2	1	2	4	3	1	NA
26	7/7/21 9:58	7/7/21 10:31	0	100	1981	1	7/7/21 10:31	R_3mkOw4PX3OV5Aah	EN	2	30	2	English	South Africa	1	1	5	1	5	2	5	5	1	5	3	5	5	3	1	2	4	4	4	2	3	4	4	3	4	4	4	4	4	4	2	4	2	1	NA
27	7/7/21 10:06	7/7/21 10:50	0	100	2662	1	7/7/21 10:50	R_1HcudbFgf0PRHWy	EN	2	30	1	English	United States of America	1	1	5	1	5	1	5	5	1	5	3	2	2	3	2	3	3	3	2	2	2	3	3	1	1	3	2	3	3	1	2	3	2	1	NA
28	7/7/21 9:46	7/7/21 11:01	0	100	4549	1	7/7/21 11:01	R_XNtPfPT9CvBI51f	EN	2	57	2	ENGLISH	usa	2	1	4	1	4	2	5	5	2	4	2	3	2	3	2	2	2	3	3	2	2	3	3	2	2	2	2	3	3	3	2	3	3	1	NA
29	7/7/21 9:55	7/7/21 11:01	0	100	4014	1	7/7/21 11:01	R_3q9BHD8rdIpivXc	EN	2	34	1	English	USA	1	1	4	1	4	1	4	5	1	4	1	3	1	3	1	1	1	3	2	2	2	3	3	3	3	2	1	4	4	3	1	3	3	1	1
30	7/7/21 9:45	7/7/21 11:02	0	100	4601	1	7/7/21 11:02	R_27OPiI7ZQRCGw0d	EN	2	20	1	English	Ireland	1	1	3	1	1	3	4	4	1	3	1	2	1	4	4	3	3	4	3	4	4	4	3	4	4	4	4	2	3	4	4	3	3	1	NA
31	7/7/21 9:45	7/7/21 11:02	0	100	4604	1	7/7/21 11:02	R_1fZtpQHVRkGcVwv	EN	2	41	2	English	England	1	1	4	1	3	1	4	4	1	4	1	5	1	4	2	1	1	3	3	1	2	4	3	1	4	2	1	4	3	2	2	3	3	1	1
32	7/7/21 9:45	7/7/21 11:02	0	100	4620	1	7/7/21 11:02	R_3QWN3EboidS4HQx	EN	2	61	1	english	uk	1	1	4	1	3	2	3	4	1	4	1	2	1	2	2	4	2	1	1	4	4	3	1	1	4	4	1	1	1	2	3	1	1	1	1
33	7/7/21 9:45	7/7/21 11:02	0	100	4638	1	7/7/21 11:02	R_1ePiIc6Tk6z7VWw	EN	2	52	2	English	USA	1	1	4	1	2	2	3	4	1	3	1	2	1	3	1	2	2	3	3	1	2	3	3	3	1	1	2	4	3	1	3	3	3	1	1
34	7/7/21 9:45	7/7/21 11:02	0	100	4635	1	7/7/21 11:02	R_3qKIR9BUXjfDuAZ	EN	2	57	1	English	United Kingdom	1	1	4	1	2	1	3	4	1	3	1	3	1	3	2	2	2	3	3	2	2	3	2	2	2	2	2	3	3	3	3	4	4	1	1
35	7/7/21 9:47	7/7/21 11:03	0	100	4600	1	7/7/21 11:03	R_WdNbATAuE1EdBAJ	EN	2	55	1	english	USA	1	1	4	1	4	1	4	4	1	3	1	3	1	4	2	1	2	3	3	1	2	4	3	1	1	1	1	4	3	1	2	3	3	1	1
36	7/7/21 9:49	7/7/21 11:04	0	100	4457	1	7/7/21 11:04	R_2y9mi3zCdYdCVQK	EN	2	26	2	English	South Africa	1	1	5	1	4	1	5	5	1	4	1	4	3	4	3	2	2	3	3	2	3	4	4	2	2	2	3	3	4	2	1	4	3	1	NA
37	7/7/21 10:13	7/7/21 11:04	0	100	3055	1	7/7/21 11:04	R_0f7hxw9bCbguyWJ	EN	2	29	1	English	South Africa	1	1	1	1	4	1	4	5	1	1	1	4	1	4	1	1	1	3	3	2	1	2	3	1	1	1	1	3	4	2	1	3	3	1	1
38	7/7/21 9:46	7/7/21 11:05	0	100	4722	1	7/7/21 11:05	R_snj4MdSBMEBLK5H	EN	2	68	1	english	America	1	1	5	1	4	1	5	5	1	4	1	4	1	4	2	1	2	3	4	1	2	3	3	2	1	1	1	3	3	2	1	3	3	1	NA
39	7/7/21 11:20	7/7/21 11:31	0	100	693	1	7/7/21 11:31	R_2qxgitJUytsTYa8	EN	2	50	2	English	United Kingdom	1	1	5	1	3	1	4	5	2	1	2	4	2	4	4	4	4	2	4	3	4	4	4	4	4	3	4	2	3	1	3	3	3	1	NA
40	7/7/21 11:37	7/7/21 12:17	0	100	2372	1	7/7/21 12:17	R_2v1VKSkWsDmqQgd	EN	2	21	2	English	england	4	1	1	4	3	3	2	3	3	2	3	3	1	3	2	1	2	2	2	2	3	2	2	3	2	3	3	2	2	3	3	3	3	1	1
41	7/7/21 11:15	7/7/21 12:31	0	100	4570	1	7/7/21 12:31	R_3EKj6j0gHrswi1G	EN	2	40	2	English	USA	1	1	3	1	2	1	1	3	1	2	1	4	1	4	2	1	1	4	3	1	1	4	4	2	1	1	1	4	4	2	2	4	4	1	NA
42	7/7/21 11:34	7/7/21 12:31	0	100	3433	1	7/7/21 12:31	R_OseeGNSY1zM3CW5	EN	2	29	2	English	Canada	1	1	4	1	2	1	3	4	1	3	1	4	1	4	2	1	2	4	4	1	2	4	4	2	1	1	2	3	4	2	2	4	4	1	1
43	7/7/21 11:15	7/7/21 12:32	0	100	4594	1	7/7/21 12:32	R_27TN0gCw0ALUgrZ	EN	2	30	1	English	USA	1	1	3	1	2	1	3	4	1	2	1	2	1	2	3	1	1	2	2	3	3	2	2	3	3	3	3	2	2	4	2	3	3	1	1
44	7/7/21 11:15	7/7/21 12:32	0	100	4594	1	7/7/21 12:32	R_2CyvqrZrxvwBlQj	EN	2	37	1	English	United Kingdom	1	1	3	1	3	1	3	3	1	3	1	4	1	4	1	1	1	4	4	1	1	4	4	1	1	1	1	4	4	1	1	4	4	1	1
45	7/7/21 11:18	7/7/21 12:32	0	100	4410	1	7/7/21 12:32	R_1nPdxlh7TLh6lKo	EN	2	49	1	English	Ireland	1	1	5	1	3	1	4	5	1	3	1	3	1	3	2	2	2	3	3	2	2	3	2	2	2	3	2	3	2	2	2	3	3	1	NA
46	7/7/21 11:17	7/7/21 12:32	0	100	4545	1	7/7/21 12:32	R_2YmHD29WeweWNue	EN	2	26	2	english	south africa	1	1	4	1	3	4	5	5	2	4	3	3	1	4	3	2	2	3	3	2	1	3	3	2	2	3	2	3	3	4	3	3	3	1	NA
47	7/7/21 11:17	7/7/21 12:32	0	100	4523	1	7/7/21 12:32	R_1gM9eTDQCswef8c	EN	2	20	1	English	United Kingdom	1	1	2	1	2	1	3	4	1	3	1	2	1	3	1	1	1	2	2	1	2	3	2	1	1	1	1	1	1	1	3	2	2	1	1
48	7/7/21 11:16	7/7/21 12:33	0	100	4599	1	7/7/21 12:33	R_1Nm47WsGpr5EpKK	EN	2	28	1	English	United States	1	1	2	1	1	1	1	3	1	1	2	2	1	3	3	2	3	3	2	2	3	3	2	3	3	3	3	2	2	1	3	3	3	1	1
49	7/7/21 11:16	7/7/21 12:33	0	100	4601	1	7/7/21 12:33	R_2sZJ7EJaCJy7INL	EN	2	20	2	english	south africa	1	1	2	1	4	3	4	4	1	5	1	4	1	3	2	3	2	2	2	3	2	3	3	3	3	4	3	2	1	4	3	2	2	1	NA
50	7/7/21 11:17	7/7/21 12:34	0	100	4582	1	7/7/21 12:34	R_b1OPDXxcjfZ4Vcl	EN	2	33	2	English	South Africa	1	1	4	1	3	1	2	3	1	3	2	1	1	4	3	2	3	3	2	1	2	2	3	3	2	3	3	2	3	3	2	3	3	1	NA
51	7/7/21 11:17	7/7/21 12:34	0	100	4632	1	7/7/21 12:34	R_CdEVOriH6X7y7uh	EN	2	56	2	English	United Kingdom	2	1	4	1	3	1	4	4	1	4	1	4	1	3	2	2	2	2	3	1	2	3	3	2	2	1	1	3	4	2	2	4	4	1	1
52	7/7/21 11:48	7/7/21 12:48	0	100	3584	1	7/7/21 12:48	R_3RjUbmgSEKHltiz	EN	2	3	2	English	England	3	2	4	1	3	4	4	4	4	3	1	3	2	3	2	3	2	3	3	2	3	3	2	2	3	3	3	3	3	2	3	3	3	1	NA
53	7/12/21 9:20	7/12/21 9:36	0	100	1007	1	7/12/21 9:36	R_2c5DMV86QBe52gP	EN	2	40	1	English	uk	1	1	5	1	3	1	3	5	1	3	1	4	1	4	2	1	1	3	3	2	2	3	4	1	3	2	1	3	3	3	2	4	4	1	NA
54	7/12/21 9:15	7/12/21 9:47	0	100	1936	1	7/12/21 9:47	R_2ASEorJFAHQQRm9	EN	2	31	2	English	England	2	2	3	1	2	2	2	2	2	3	2	2	2	3	3	3	4	1	2	4	3	4	2	3	3	4	3	3	3	3	2	3	2	1	NA
55	7/12/21 9:16	7/12/21 10:31	0	100	4529	1	7/12/21 10:31	R_3g0Xw35pLDw5DSG	EN	2	18	2	English	Mexico	1	1	3	1	2	5	3	3	1	4	3	3	1	3	1	3	3	4	2	3	3	3	3	2	3	4	3	2	2	1	3	2	2	1	1
56	7/12/21 9:15	7/12/21 10:32	0	100	4598	1	7/12/21 10:32	R_2uPctNFh9BYi6O1	EN	2	40	1	English	United Kingdom	1	1	4	1	3	2	4	4	1	3	2	1	1	3	4	3	4	2	1	4	4	3	2	2	3	3	4	2	2	2	3	2	2	1	1
57	7/12/21 9:18	7/12/21 10:32	0	100	4417	1	7/12/21 10:32	R_3PTbCM9Da3s0DMz	EN	2	60	2	English	United States	1	1	5	1	5	1	5	5	1	5	1	5	1	4	1	1	2	3	3	1	2	4	3	2	1	1	2	4	4	2	2	4	4	1	NA
58	7/12/21 9:15	7/12/21 10:32	0	100	4610	1	7/12/21 10:32	R_22tw54fYGoCM10G	EN	2	54	1	English	United Kingdom	1	1	4	1	2	1	3	5	1	3	1	3	1	3	2	2	2	2	2	1	3	3	3	2	3	3	2	3	2	3	2	3	3	1	1
59	7/12/21 9:17	7/12/21 10:32	0	100	4486	1	7/12/21 10:32	R_SBLUSiRw37vqRaN	EN	2	23	2	English	England	3	4	2	1	3	2	2	3	2	3	2	2	1	3	4	4	4	2	2	3	3	3	2	4	3	4	3	3	2	3	2	1	2	1	1
60	7/12/21 9:16	7/12/21 10:32	0	100	4534	1	7/12/21 10:32	R_2xxiqGj4PQl2tmZ	EN	2	46	2	English	United Kingdom	1	1	4	1	4	1	4	5	1	4	1	4	1	4	2	1	1	4	3	1	1	4	4	1	1	2	1	1	4	2	2	4	4	1	NA
61	7/12/21 9:19	7/12/21 10:32	0	100	4400	1	7/12/21 10:32	R_XG3K7OAwQMhIPVD	EN	2	35	1	English	England	1	1	3	1	4	1	4	4	1	3	1	3	1	3	2	1	2	4	3	1	2	4	3	1	2	2	2	3	3	2	2	3	3	1	1
62	7/12/21 9:17	7/12/21 10:33	0	100	4578	1	7/12/21 10:33	R_9tpiLVT9GyfrCNz	EN	2	50	1	English	South Africa	1	1	2	1	4	1	5	5	1	5	1	4	1	3	1	1	1	3	1	1	2	4	4	3	1	2	2	3	3	1	1	3	2	1	NA
63	7/12/21 9:30	7/12/21 10:33	0	100	3802	1	7/12/21 10:33	R_C8Egsc4yifLAAXD	EN	2	44	1	English	Spain	1	1	5	1	2	2	5	5	1	4	1	3	1	3	2	1	2	2	2	1	3	3	3	1	2	2	2	3	3	1	2	4	4	1	1
64	7/12/21 9:18	7/12/21 17:14	0	100	28508	1	7/12/21 17:14	R_2tfWupvATeUA6iS	EN	2	40	1	Sesotho	South Africa	1	1	3	1	4	4	4	4	2	4	1	3	1	3	2	1	2	4	4	1	3	3	4	2	3	1	1	4	3	2	2	4	4	1	NA
65	7/6/21 9:47	7/6/21 9:50	0	50	172	0	7/13/21 9:50	R_3NX4hMaytQtMoiR	EN	2	52	2	English	UK	1	1	4	1	3	3	3	4	1	4	1	4	1	3	3	2	2	3	3	1	2	3	4	3	1	2	2	4	3	3	3	4	4	1	1
66	7/6/21 9:46	7/6/21 9:53	0	50	404	0	7/13/21 9:53	R_BWbiBxuQghoeGR3	EN	2	37	2	English	Scotland	1	1	3	1	3	1	2	4	1	4	2	3	1	3	2	2	3	2	3	2	2	3	3	3	2	2	3	4	4	3	2	2	2	1	1
67	7/6/21 9:52	7/6/21 9:54	0	23	127	0	7/13/21 9:54	R_2ePD8Za4jt6NpHq	EN	2	53	1	English	UK	NA	NA	NA	NA	NA	NA	NA	NA	NA	NA	NA	NA	NA	NA	NA	NA	NA	NA	NA	NA	NA	NA	NA	NA	NA	NA	NA	NA	NA	NA	NA	NA	NA	NA	NA
68	7/6/21 9:58	7/6/21 10:10	0	50	685	0	7/13/21 10:10	R_XzxMvJadU6hVk4x	EN	2	22	3	english	england	5	4	3	4	3	4	5	4	3	4	3	2	3	2	2	3	4	2	2	1	2	2	3	2	2	2	3	2	3	2	2	3	2	1	1
69	7/7/21 7:59	7/7/21 8:02	0	23	201	0	7/14/21 8:02	R_2wuXAZk8WcknS2K	EN	2	52	2	English	UK	NA	NA	NA	NA	NA	NA	NA	NA	NA	NA	NA	NA	NA	NA	NA	NA	NA	NA	NA	NA	NA	NA	NA	NA	NA	NA	NA	NA	NA	NA	NA	NA	NA	NA	NA
70	7/7/21 9:46	7/7/21 9:53	0	48	454	0	7/14/21 9:53	R_UaqvmU1rQEUKXRv	EN	2	35	2	English	America	3	4	3	2	4	2	4	4	2	4	2	2	2	3	3	3	3	3	3	3	3	3	3	3	3	3	3	3	3	3	3	3	3	1	NA
71	7/7/21 9:46	7/7/21 9:55	0	48	539	0	7/14/21 9:55	R_AuQBcEyJ4Ou7NUR	EN	2	36	2	English	England	2	2	3	1	3	2	3	3	2	3	2	2	4	2	2	4	4	2	2	3	2	2	2	3	3	3	3	2	2	4	3	2	2	1	NA
72	7/7/21 9:48	7/7/21 9:57	0	48	522	0	7/14/21 9:57	R_1jZDZkv5fkMZAXu	EN	2	30	2	english	South Africa	1	1	4	1	4	3	5	5	2	4	2	4	2	3	3	1	2	1	2	2	3	4	3	2	3	2	2	3	3	1	2	3	4	1	1
73	7/7/21 9:54	7/7/21 10:00	0	48	390	0	7/14/21 10:01	R_2f8bCKipYk37elH	EN	2	68	1	English	America	1	1	5	1	5	1	5	5	1	5	1	4	1	3	2	1	1	1	3	1	1	3	3	2	1	1	1	3	3	2	1	3	3	1	NA
74	7/7/21 9:56	7/7/21 10:05	0	52	543	0	7/14/21 10:05	R_egttX9xWaHHwrOp	EN	2	30	1	English	United States of America	1	1	5	1	5	1	5	5	1	5	4	3	2	3	3	2	4	3	2	2	3	4	4	3	1	3	2	3	3	2	3	3	2	1	NA
75	7/7/21 11:15	7/7/21 11:17	0	4	105	0	7/14/21 11:17	R_2WHfuHY6vyfnxQl	EN	2	NA	NA	NA	NA	NA	NA	NA	NA	NA	NA	NA	NA	NA	NA	NA	NA	NA	NA	NA	NA	NA	NA	NA	NA	NA	NA	NA	NA	NA	NA	NA	NA	NA	NA	NA	NA	NA	NA	NA
76	7/7/21 11:16	7/7/21 11:18	0	48	143	0	7/14/21 11:18	R_1mDDOZScdDEgIFR	EN	2	24	2	English	United Kingdom	1	1	4	1	2	1	1	4	1	3	2	2	1	3	3	3	3	3	2	2	2	3	3	2	2	2	2	2	2	2	3	3	2	1	1
77	7/7/21 11:19	7/7/21 11:37	0	87	1096	0	7/14/21 11:37	R_3nvJJ6X32hw2kXQ	EN	2	28	2	ENGLISH	South Africa	1	1	4	1	3	2	2	3	1	3	5	1	4	2	4	3	4	3	3	4	4	2	3	4	3	4	4	1	3	3	4	2	2	1	1
78	7/12/21 12:01	7/12/21 12:08	0	48	424	0	7/19/21 12:08	R_1r1uEpQp7N1g5QO	EN	2	41	2	Shona	Italy	1	1	5	1	5	3	5	5	1	5	1	5	2	4	3	1	3	4	3	2	1	3	3	2	1	3	2	4	4	4	2	4	4	1	NA
79	7/12/21 12:11	7/12/21 12:13	0	39	113	0	7/19/21 12:13	R_2vllmkbE0bEZno9	EN	2	35	1	English	USA	1	1	3	1	1	1	2	4	1	2	1	3	2	NA	NA	NA	NA	NA	NA	NA	NA	NA	NA	NA	NA	NA	NA	NA	NA	NA	NA	NA	NA	NA	NA
80	7/12/21 12:14	7/12/21 12:18	0	48	251	0	7/19/21 12:18	R_2TSPMq29igU7Nml	EN	2	21	2	English	United Kingdom	1	1	4	1	2	2	1	4	2	1	2	2	3	3	2	2	2	3	2	3	3	2	3	2	2	2	2	4	3	2	2	3	3	1	1
81	7/12/21 12:25	7/12/21 12:44	0	48	1148	0	7/19/21 12:44	R_3GuDUtp6zBGjkwb	EN	2	36	2	English	UK	1	1	3	1	3	1	4	4	1	3	1	2	1	4	2	1	1	4	4	1	2	4	3	2	2	2	2	4	4	2	2	4	4	1	1
82	8/5/21 10:50	8/5/21 10:56	0	100	395	1	8/5/21 10:56	R_2QFh9GGnVeNp6OC	EN	2	33	1	english	usa	4	4	4	4	4	4	4	4	4	4	2	2	2	3	3	3	3	3	3	3	3	3	3	3	3	3	3	3	3	3	3	3	3	1	NA
83	8/5/21 10:50	8/5/21 11:50	0	100	3606	1	8/5/21 11:50	R_1Q3hyg8YYLr67Md	EN	2	22	1	English	United Kingdom	1	1	1	1	3	2	2	2	2	1	1	2	1	3	2	3	3	3	3	2	2	2	3	2	2	3	2	4	3	2	2	2	3	1	1
84	8/5/21 10:50	8/5/21 11:55	0	100	3868	1	8/5/21 11:55	R_Zy0DYwbE08TgqNX	EN	2	19	1	English	United Kingdom	1	1	1	1	3	1	3	4	1	2	2	1	2	2	2	2	3	2	3	2	3	2	2	2	1	2	3	2	2	2	2	2	2	1	NA
85	8/5/21 10:51	8/5/21 12:09	0	100	4680	1	8/5/21 12:09	R_3KO6paaDHVGkbU8	EN	2	31	2	English	Canada	1	1	3	1	2	2	2	4	1	2	1	3	1	3	3	2	3	4	3	2	3	4	3	3	1	3	3	3	3	3	3	3	4	1	1
86	8/5/21 10:50	8/5/21 12:09	0	100	4751	1	8/5/21 12:09	R_1kYVa3j6qH10GQh	EN	2	36	1	English	England	1	1	4	1	3	4	1	3	3	3	2	2	2	2	2	2	2	2	2	2	2	2	3	3	3	3	3	2	2	3	3	3	3	1	NA
87	8/5/21 10:51	8/5/21 12:09	0	100	4720	1	8/5/21 12:09	R_2fHeYhk269ToJ8E	EN	2	50	2	english	uk	1	1	3	1	1	4	4	4	3	2	1	3	1	3	2	2	1	3	3	1	1	3	3	1	1	1	1	4	3	3	1	3	4	1	1
88	8/5/21 10:49	8/5/21 12:09	0	100	4805	1	8/5/21 12:09	R_2rIq1FdxsPXSanH	EN	2	25	2	English	England	1	1	4	1	2	1	3	2	1	3	4	2	2	3	4	4	3	2	2	4	3	2	2	3	3	3	4	2	2	3	3	3	2	1	1
89	8/5/21 10:50	8/5/21 12:10	0	100	4808	1	8/5/21 12:10	R_3fO9ZHBf0Zj8fVj	EN	2	24	2	English	United States	1	1	5	1	3	1	3	5	1	3	1	4	2	4	2	1	2	3	3	2	2	3	3	2	1	1	1	3	3	2	2	4	4	1	1
90	8/5/21 10:52	8/5/21 12:11	0	100	4725	1	8/5/21 12:11	R_3OcyoETJYzI3jZa	EN	2	42	1	English	United Kingdom	1	1	5	1	2	1	3	5	1	4	1	3	1	4	2	1	2	4	4	1	2	4	4	1	2	1	2	4	4	2	2	4	4	1	1
91	8/5/21 10:52	8/5/21 12:12	0	100	4796	1	8/5/21 12:12	R_1jvKIzGdB87DaIZ	EN	2	22	3	English	United Kingdom	1	1	2	1	2	2	2	3	1	2	2	3	1	4	3	3	3	3	2	2	4	4	3	3	2	4	3	2	3	3	4	2	2	1	1
92	8/5/21 12:34	8/5/21 12:39	0	100	336	1	8/5/21 12:39	R_3CVqmQyiO9grT2K	EN	2	19	2	english	United States	1	1	2	1	2	4	3	3	3	2	2	2	4	3	3	3	3	2	2	3	4	4	3	4	3	3	3	3	3	3	3	3	3	1	NA
93	8/5/21 12:50	8/5/21 13:32	0	100	2514	1	8/5/21 13:32	R_TuOBboaIvkDoIwh	EN	2	23	2	ENGLISH	USA	1	1	4	1	4	1	4	4	1	4	1	3	1	4	2	1	1	3	3	1	1	3	3	2	1	1	1	3	3	2	2	3	3	1	1
94	8/5/21 10:54	8/5/21 13:33	0	100	9584	1	8/5/21 13:33	R_2Bo27nQD9ucgslu	EN	2	19	2	english	United States	1	1	3	1	1	3	2	3	1	1	2	2	4	3	4	4	4	3	2	4	4	4	3	4	4	4	4	4	4	4	4	4	4	1	1
95	8/5/21 12:58	8/5/21 13:45	0	100	2785	1	8/5/21 13:45	R_eX9I1FNk9xfRU4N	EN	2	41	2	English	England	1	1	4	1	3	1	2	4	1	3	1	2	2	4	1	1	1	4	4	1	1	4	4	1	1	1	1	3	3	2	1	4	4	1	1
96	8/5/21 12:34	8/5/21 13:45	0	100	4248	1	8/5/21 13:45	R_25X626mdh09CH2x	EN	2	45	1	English	United States	1	1	4	1	4	2	4	4	1	4	2	4	2	4	2	1	2	4	3	1	1	4	3	2	2	2	2	4	4	2	2	4	4	1	1
97	8/5/21 12:35	8/5/21 13:45	0	100	4240	1	8/5/21 13:45	R_1IgBw15nRXzq3zq	EN	2	57	1	English	United Kingdom	1	1	3	1	1	1	1	3	1	2	1	2	1	3	2	1	1	4	3	1	2	3	3	2	1	2	2	4	3	2	2	4	4	1	1
98	8/5/21 12:36	8/5/21 13:46	0	100	4205	1	8/5/21 13:46	R_10JFiEvqCPSIwu0	EN	2	49	2	english	UK	1	2	4	1	3	2	3	4	1	4	1	2	3	2	2	2	2	2	2	3	3	2	2	2	3	3	2	3	2	4	3	2	3	1	1
99	8/5/21 13:34	8/5/21 13:46	0	100	709	1	8/5/21 13:46	R_0kvmINRMyWw0Y13	EN	2	27	1	English	usa	1	1	5	1	5	1	5	5	1	5	1	5	1	4	1	1	1	4	3	1	3	3	3	1	1	1	1	4	4	1	1	4	4	1	NA
100	8/5/21 12:46	8/5/21 13:46	0	100	3624	1	8/5/21 13:46	R_2qdwgAqHo8MeXwg	EN	2	55	2	English	UK	1	1	4	1	3	2	4	3	1	4	1	3	1	3	1	1	1	3	3	1	2	3	3	1	1	1	2	3	3	1	2	3	3	1	NA
101	8/5/21 12:35	8/5/21 13:47	0	100	4355	1	8/5/21 13:47	R_rpvt8shD32A8wJb	EN	2	58	2	English	Ireland	1	1	4	1	4	2	5	5	1	5	1	5	1	4	1	1	2	4	4	1	1	4	4	1	1	3	1	3	3	3	3	4	4	1	1
102	8/5/21 12:37	8/5/21 13:48	0	100	4273	1	8/5/21 13:48	R_22Vu4ie6pu1anI4	EN	2	39	1	English	USA	1	1	5	1	2	2	4	5	1	3	2	3	1	4	2	2	2	1	4	2	2	3	4	2	2	3	2	2	4	3	1	4	4	1	1
103	8/5/21 12:40	8/5/21 13:48	0	100	4102	1	8/5/21 13:48	R_2ztKOeJLQ2PL4Ho	EN	2	60	1	English	United Kingdom	1	1	4	1	3	1	4	4	1	4	1	5	1	4	1	1	1	3	4	1	2	3	4	2	1	2	1	4	4	2	2	4	4	1	1
104	8/5/21 13:17	8/5/21 13:50	0	100	1967	1	8/5/21 13:50	R_2SpNa9G6kJdFltm	EN	2	28	1	english	United Kingdom	1	1	4	1	3	2	3	3	1	1	1	3	1	3	2	2	2	3	3	2	2	3	3	3	2	2	2	3	3	2	2	3	3	1	NA
105	8/5/21 12:35	8/5/21 13:50	0	100	4467	1	8/5/21 13:50	R_vVNkHKfp6umNqF3	EN	2	65	2	English	South Africa	1	1	5	1	4	1	3	5	1	3	1	3	2	3	1	1	1	3	3	1	3	2	4	2	1	1	3	4	4	4	3	4	4	1	1
106	8/5/21 13:15	8/5/21 13:53	0	100	2228	1	8/5/21 13:53	R_bvj09hxXeIo1lxD	EN	2	30	1	english	united estates	1	1	5	1	3	1	5	5	1	5	1	4	3	1	3	2	1	3	4	2	1	2	3	2	1	2	3	3	2	1	2	3	3	1	NA
107	8/5/21 13:30	8/5/21 14:23	0	100	3201	1	8/5/21 14:23	R_1DGSKrTWU7zcd8r	EN	2	21	2	english	usa	1	1	2	1	2	1	3	3	1	2	2	4	1	3	3	2	2	3	3	2	2	4	4	2	2	2	2	4	4	2	2	4	3	1	1
108	8/9/21 10:47	8/9/21 12:02	0	100	4482	1	8/9/21 12:02	R_1pmvVVaoFTz6MwK	EN	2	31	1	English	England	2	1	2	3	1	1	2	3	1	2	3	2	1	3	4	2	3	4	3	3	3	3	3	3	2	2	3	3	3	3	3	3	3	1	NA
109	8/9/21 10:48	8/9/21 12:02	0	100	4409	1	8/9/21 12:02	R_1C887ZAgS39wxXk	EN	2	33	2	English (British)	UK	1	2	3	1	2	4	2	3	1	3	1	2	3	2	2	2	2	2	3	2	2	3	2	3	3	3	3	2	3	3	4	3	3	1	NA
110	8/9/21 10:46	8/9/21 12:02	0	100	4558	1	8/9/21 12:02	R_2XiXAWj0KhsBsED	EN	2	30	1	English	United States	1	1	4	1	3	1	3	4	1	4	1	3	2	3	1	1	1	3	3	1	1	3	3	1	1	1	1	3	3	2	2	3	3	1	1
111	8/9/21 10:45	8/9/21 12:02	0	100	4599	1	8/9/21 12:02	R_74l01gYTW9eouJj	EN	2	47	1	english	uk	1	2	2	2	1	1	1	3	1	1	2	2	1	2	4	4	4	3	2	4	2	3	2	3	4	3	3	1	2	3	3	2	2	1	1
112	8/9/21 10:45	8/9/21 12:02	0	100	4605	1	8/9/21 12:02	R_1FQFDdeDJ4RNPo7	EN	2	30	2	english	United States	2	2	4	1	2	1	3	4	1	3	1	2	2	4	2	2	3	3	3	3	2	4	3	3	2	2	3	2	3	3	3	4	4	1	NA
113	8/9/21 10:46	8/9/21 12:02	0	100	4591	1	8/9/21 12:02	R_33qYw1Fo6vMRA0P	EN	2	61	1	English	United Kingdom	1	1	4	1	2	1	3	3	1	2	1	2	1	3	2	2	2	3	3	2	2	2	3	2	2	3	2	3	2	4	3	3	2	1	NA
114	8/9/21 10:46	8/9/21 12:02	0	100	4573	1	8/9/21 12:02	R_2ZKfaAzab9lYX8W	EN	2	23	2	English	America	1	1	4	1	3	2	5	5	1	2	2	1	1	2	3	2	2	1	2	3	4	1	2	4	2	1	3	2	3	4	4	3	3	1	1
115	8/9/21 10:47	8/9/21 12:03	0	100	4559	1	8/9/21 12:03	R_2ZHV42BQlYrsFnu	EN	2	25	5	English	England	1	1	4	1	4	1	4	4	1	2	1	2	1	4	3	3	2	3	3	2	1	3	3	2	2	2	2	4	4	3	2	4	4	1	1
116	8/9/21 10:48	8/9/21 12:03	0	100	4484	1	8/9/21 12:03	R_2bJBqp0bNeCf1L2	EN	2	26	2	English	United States	1	1	4	1	3	1	2	4	1	3	1	4	1	3	2	2	2	4	4	1	2	3	3	2	1	1	2	3	4	2	2	3	4	1	1
117	8/9/21 10:46	8/9/21 12:04	0	100	4682	1	8/9/21 12:04	R_2QL3oJcIAdPzGFW	EN	2	26	2	English	United States	1	1	4	1	4	1	4	4	1	4	1	4	1	4	2	1	2	4	4	1	2	4	4	1	1	1	1	4	4	2	2	4	4	1	1
118	8/9/21 10:50	8/9/21 12:05	0	100	4494	1	8/9/21 12:05	R_T72CWtIcDnlzEIh	EN	2	33	1	English	USA	1	1	1	3	3	1	1	1	1	3	3	5	3	4	1	4	1	4	4	1	2	4	4	1	1	1	1	1	4	2	1	4	4	1	NA
119	8/9/21 12:17	8/9/21 12:24	0	100	393	1	8/9/21 12:24	R_xg5qAy7RRRWFOOl	EN	2	30	1	English	New Jersey	1	2	4	1	4	2	1	4	2	5	2	4	1	3	2	3	2	3	2	3	3	2	3	4	3	2	3	3	2	2	3	2	3	1	NA
120	8/9/21 12:17	8/9/21 12:29	0	100	688	1	8/9/21 12:29	R_RxANKuVXvjtfZ17	EN	2	47	1	english	USA	2	3	2	3	3	3	2	5	5	5	5	5	4	2	3	4	4	3	3	2	2	3	3	3	3	4	4	4	3	3	3	2	3	1	NA
121	8/9/21 12:18	8/9/21 12:39	0	100	1267	1	8/9/21 12:39	R_4O55JZ7uXqkDG9j	EN	2	38	2	English	United States	1	1	5	1	5	1	5	5	1	5	2	5	5	4	2	1	2	4	4	1	2	4	4	1	4	1	1	1	4	1	2	4	4	1	1
122	8/9/21 12:21	8/9/21 13:31	0	100	4243	1	8/9/21 13:31	R_2TnrmEEivQQNsTG	EN	2	34	2	English	Canada	1	1	4	1	2	4	4	5	2	4	1	4	1	4	2	1	2	4	4	1	3	3	4	1	1	1	2	4	4	3	1	4	4	1	1
123	8/9/21 12:15	8/9/21 13:32	0	100	4584	1	8/9/21 13:32	R_1diB2uWaWUelrwO	EN	2	29	2	English	United Kingdom	1	1	3	1	2	1	2	3	1	2	1	3	1	4	2	4	2	4	4	1	1	4	4	2	2	1	1	4	3	2	2	4	4	1	1
124	8/9/21 12:16	8/9/21 13:32	0	100	4540	1	8/9/21 13:32	R_es9FJgavt1PcqiZ	EN	2	33	1	English	USA	1	1	4	1	2	1	3	4	1	2	1	2	1	4	2	2	2	3	3	1	2	3	3	2	1	1	2	3	3	3	1	3	1	1	1
125	8/9/21 12:16	8/9/21 13:32	0	100	4529	1	8/9/21 13:32	R_3oAPlEu9zLBjsIM	EN	2	34	1	English	United States	1	1	3	1	1	1	2	2	1	2	2	2	1	3	3	3	3	2	3	3	3	3	3	3	3	3	3	2	2	3	3	2	2	1	1
126	8/9/21 12:20	8/9/21 13:32	0	100	4304	1	8/9/21 13:32	R_sjPZ1UNmmqn1HS9	EN	2	19	1	english	uk	1	2	2	3	3	4	3	4	3	3	2	2	3	3	2	3	2	2	3	4	2	1	2	2	3	2	3	2	2	2	3	2	3	1	1
127	8/9/21 12:23	8/9/21 13:32	0	100	4153	1	8/9/21 13:32	R_2UVJwlntGNF3LdL	EN	2	38	1	English	United States	1	1	3	1	4	3	2	3	2	1	3	2	1	3	4	3	3	2	2	3	3	2	3	3	3	4	3	2	2	4	4	2	2	1	1
128	8/9/21 12:16	8/9/21 13:32	0	100	4543	1	8/9/21 13:32	R_1OZXeSuud9tJoK2	EN	2	24	2	English	United States	1	1	3	1	1	2	2	4	1	2	1	2	1	3	2	2	2	4	4	1	3	3	4	2	4	2	2	4	3	4	2	4	4	1	NA
129	8/9/21 12:17	8/9/21 13:32	0	100	4518	1	8/9/21 13:32	R_3sBS4MkHcjQ3xAD	EN	2	35	5	English	UK	1	2	5	1	3	2	3	5	2	3	1	1	2	3	2	2	2	3	2	1	4	3	3	4	3	1	3	4	3	3	3	3	3	1	1
130	8/9/21 12:17	8/9/21 13:32	0	100	4535	1	8/9/21 13:32	R_3hzEYgaRdbiXsdq	EN	2	19	1	Mandarin	United Kingdom	2	1	1	1	1	1	3	2	1	2	3	1	1	3	4	4	3	2	2	4	3	2	2	2	2	4	4	3	1	4	2	1	1	1	1
131	8/9/21 13:22	8/9/21 13:50	0	100	1706	1	8/9/21 13:50	R_3g5cOyB171zZV2k	EN	2	46	1	English	USA	1	4	5	1	5	1	5	5	1	5	1	5	1	2	1	1	1	4	4	4	4	2	4	1	1	1	1	4	4	1	1	4	4	1	NA
132	8/5/21 10:51	8/5/21 10:52	0	39	49	0	8/12/21 10:52	R_23eM1Txxa4LEypu	EN	2	19	2	english	United States	3	3	3	3	3	3	3	3	3	3	1	3	3	NA	NA	NA	NA	NA	NA	NA	NA	NA	NA	NA	NA	NA	NA	NA	NA	NA	NA	NA	NA	NA	NA
133	8/5/21 10:49	8/5/21 10:52	0	48	148	0	8/12/21 10:52	R_3nHI9WS0fQzOQsy	EN	2	34	1	English	United States	1	1	2	1	1	1	1	2	1	2	2	2	2	3	4	3	3	3	3	2	2	3	2	2	2	3	2	3	3	3	3	3	2	1	1
134	8/5/21 12:36	8/5/21 12:43	0	48	383	0	8/12/21 12:43	R_1InQ3gIkbCte0dZ	EN	2	19	2	English	Ireland	1	1	4	1	4	2	3	4	1	3	2	3	2	4	3	4	3	4	3	4	3	3	3	2	3	2	3	3	3	2	2	3	2	1	1
135	8/5/21 12:34	8/5/21 12:46	0	48	702	0	8/12/21 12:46	R_3qseuN2pOnGUxDf	EN	2	54	2	english	United Kingdom	1	1	2	1	1	2	2	2	2	2	1	2	2	3	2	2	3	3	2	2	3	4	4	2	2	3	2	3	4	2	2	4	4	1	1
136	8/5/21 12:34	8/5/21 12:50	0	91	911	0	8/12/21 12:50	R_3paQ4RpSnLPtnO2	EN	2	37	1	english	United Kingdom	1	1	3	1	1	1	2	3	1	3	1	4	1	4	1	1	2	3	4	1	2	3	4	1	1	2	1	3	3	3	2	4	4	1	NA
137	8/5/21 12:53	8/5/21 12:57	0	4	248	0	8/12/21 12:57	R_3p4HbYAtafqELGp	EN	2	NA	NA	NA	NA	NA	NA	NA	NA	NA	NA	NA	NA	NA	NA	NA	NA	NA	NA	NA	NA	NA	NA	NA	NA	NA	NA	NA	NA	NA	NA	NA	NA	NA	NA	NA	NA	NA	NA	NA
138	8/5/21 12:34	8/5/21 13:03	0	48	1685	0	8/12/21 13:03	R_3JpWZ2uz8UGfYLI	EN	2	47	1	English	usa	1	1	5	1	5	1	5	5	1	5	1	5	2	4	1	1	1	4	4	1	1	4	4	1	1	1	1	4	4	1	1	4	4	NA	1
139	8/5/21 13:07	8/5/21 13:13	0	87	352	0	8/12/21 13:13	R_tMYk6AVDVm4gqOJ	EN	2	47	1	English	usa	1	1	5	1	5	1	5	5	1	5	1	5	1	4	4	1	1	4	4	1	1	4	4	1	1	1	1	4	4	1	1	4	4	NA	1
140	8/9/21 12:18	8/9/21 12:22	0	39	263	0	8/16/21 12:22	R_qKE5MWDpjHmnXoJ	EN	2	19	2	English	The United States	3	1	4	1	3	3	4	4	1	2	2	3	1	NA	NA	NA	NA	NA	NA	NA	NA	NA	NA	NA	NA	NA	NA	NA	NA	NA	NA	NA	NA	NA	NA
141	8/9/21 11:41	8/9/21 13:15	0	48	5689	0	8/16/21 13:15	R_a3s63pFgjtlkgql	EN	2	51	1	English	USA	1	1	5	1	5	1	5	5	1	5	1	5	1	4	1	1	1	4	4	1	1	4	4	1	3	4	1	4	4	1	1	4	4	1	NA
142	8/9/21 13:17	8/9/21 13:22	0	48	309	0	8/16/21 13:22	R_31REdxmBtTHNxlx	EN	2	22	2	english	United States	1	1	3	1	4	3	3	3	1	2	2	4	2	4	2	2	2	3	3	2	3	3	3	2	2	2	2	3	3	4	4	3	3	1	1
143	8/24/21 11:46	8/24/21 11:54	0	100	478	1	8/24/21 11:54	R_25GX0W9JZrK6Sl7	EN	2	30	2	English	Canada	1	1	4	1	4	2	3	4	1	4	1	4	1	4	1	2	2	4	4	2	1	4	4	2	1	2	1	4	4	2	2	4	4	1	NA
144	8/24/21 11:46	8/24/21 12:58	0	100	4315	1	8/24/21 12:58	R_1mPFIdB4IUEiWDe	EN	2	48	2	english	United Kingdom	1	1	5	1	3	4	4	5	1	4	2	1	1	3	3	4	4	1	2	3	2	3	2	3	2	3	4	4	2	2	3	2	2	1	1
145	8/24/21 11:45	8/24/21 13:01	0	100	4581	1	8/24/21 13:01	R_2c7UnJt9f5iifv7	EN	2	18	1	English	United Kingdom	1	1	4	1	1	1	1	3	1	2	2	3	1	4	3	2	2	4	4	2	3	4	4	2	2	3	2	3	3	2	2	4	4	1	1
146	8/24/21 11:45	8/24/21 13:02	0	100	4606	1	8/24/21 13:02	R_29hwO26Jbv8Th0d	EN	2	25	2	English	united states	1	1	3	1	1	2	1	1	3	1	2	3	1	2	2	3	3	3	3	3	4	3	3	2	3	3	2	3	2	2	3	3	3	1	NA
147	8/24/21 11:46	8/24/21 13:02	0	100	4575	1	8/24/21 13:02	R_8pkqE9VxZvFNDwJ	EN	2	24	2	english	USA	1	1	4	1	3	2	2	3	2	2	3	2	1	3	4	2	3	3	3	4	2	2	2	3	3	4	3	3	2	2	4	3	2	1	1
148	8/24/21 11:45	8/24/21 13:02	0	100	4646	1	8/24/21 13:02	R_2sRXn8Am6GjnVN7	EN	2	30	1	English	France	2	1	5	1	4	1	4	4	1	4	2	3	2	3	2	2	2	3	3	2	2	3	3	2	1	2	2	4	3	3	2	3	3	1	NA
149	8/24/21 11:46	8/24/21 13:02	0	100	4581	1	8/24/21 13:02	R_1C2eIBncTLJq5gF	EN	2	62	1	English	United Kingdom	1	1	3	1	3	3	4	3	1	2	3	2	1	4	3	3	2	2	3	2	3	4	3	2	2	3	2	2	3	3	2	3	3	1	1
150	8/24/21 11:45	8/24/21 13:03	0	100	4642	1	8/24/21 13:03	R_2TER1GXIu5jn5KY	EN	2	23	3	English	USA	1	1	4	2	2	4	2	3	2	1	3	3	1	3	3	2	3	4	4	3	2	3	3	3	2	3	3	4	3	4	3	4	4	1	1
151	8/24/21 11:46	8/24/21 13:04	0	100	4718	1	8/24/21 13:04	R_30dHrU2EydJG1hF	EN	2	39	1	english	United states	1	1	1	1	3	1	4	5	1	3	2	3	1	3	3	2	2	3	3	2	2	4	3	2	2	2	2	4	3	2	3	4	3	1	1
152	8/24/21 11:45	8/24/21 13:14	0	100	5331	1	8/24/21 13:14	R_3qPVzYX0uQQpRm2	EN	2	22	1	English	United Kingdom	2	1	3	1	2	2	2	2	1	1	2	2	2	2	4	3	4	2	3	3	3	2	2	3	2	2	2	2	3	3	2	3	3	1	1
153	8/25/21 10:46	8/25/21 11:29	0	100	2561	1	8/25/21 11:29	R_1gRNjzFERLoGsuJ	EN	2	49	1	English	United States	1	2	4	1	4	1	4	4	1	5	2	3	4	2	2	3	3	3	3	2	3	2	3	2	3	2	3	2	3	2	3	2	2	1	NA
154	8/25/21 10:51	8/25/21 12:02	0	100	4256	1	8/25/21 12:02	R_ClAOoHQ0ng0Ixvb	EN	2	19	2	english	USA	1	1	1	1	4	3	4	4	1	3	1	2	1	3	2	2	2	3	3	2	1	3	3	2	1	1	1	3	3	2	2	3	3	1	1
155	8/25/21 10:46	8/25/21 12:02	0	100	4558	1	8/25/21 12:02	R_3DvlfmTJ0kBimMk	EN	2	48	1	english	USA	3	3	3	3	4	4	4	4	4	4	5	4	3	2	3	3	3	3	3	4	4	3	3	3	3	3	2	3	3	4	4	3	3	1	NA
156	8/25/21 10:47	8/25/21 12:02	0	100	4538	1	8/25/21 12:02	R_0MSvLOncjnpAhAB	EN	2	21	1	english	South Africa	2	2	3	1	2	2	3	3	2	2	4	1	3	2	3	1	4	3	2	4	4	2	1	4	4	4	4	1	1	1	1	1	1	1	1
157	8/25/21 10:45	8/25/21 12:02	0	100	4645	1	8/25/21 12:02	R_2OGZ3YK9XzCatjg	EN	2	19	2	English	United Kingdom	1	1	4	1	2	2	1	3	2	2	1	2	2	2	2	1	2	4	4	1	2	3	4	2	1	1	2	3	3	3	2	4	4	1	NA
158	8/25/21 10:49	8/25/21 12:04	0	100	4481	1	8/25/21 12:04	R_20MqpIrQ4dK60XM	EN	2	67	2	English	United Kingdom	1	1	4	1	3	1	5	4	1	4	2	4	1	4	2	2	2	3	4	2	2	3	4	2	2	2	2	3	3	1	2	3	4	1	NA
159	8/25/21 10:45	8/25/21 14:25	0	100	13191	1	8/25/21 14:25	R_1gu3O6iQxCGvgSe	EN	2	26	2	English	United Kingdom	1	1	1	1	1	1	1	4	1	5	3	3	1	3	2	3	4	4	2	4	3	1	2	3	3	2	3	4	4	2	3	2	1	1	NA
160	8/26/21 9:45	8/26/21 9:47	0	100	136	1	8/26/21 9:47	R_1E0uXYWRBVzrsRq	EN	2	31	1	English	United Kingdom	3	2	2	3	4	1	2	3	2	2	3	2	3	2	2	3	3	2	1	3	3	2	3	3	3	3	2	2	3	3	3	2	3	1	NA
161	8/26/21 9:45	8/26/21 10:14	0	100	1709	1	8/26/21 10:14	R_VVvKgD1nZ4KiC9r	EN	2	40	1	English	US	2	3	2	1	4	2	3	4	2	4	2	4	1	3	4	3	4	3	4	2	3	4	3	2	3	4	3	4	3	2	3	4	3	1	NA
162	8/26/21 9:45	8/26/21 10:16	0	100	1824	1	8/26/21 10:16	R_2zcDAJiL9ZKmZp6	EN	2	40	1	English	USA	1	1	5	1	4	1	4	4	1	5	5	5	2	3	4	3	3	3	4	3	4	3	3	3	4	3	3	3	4	3	3	4	3	1	NA
163	8/26/21 9:45	8/26/21 10:43	0	100	3497	1	8/26/21 10:43	R_9u8lRK9KhzbsIRX	EN	2	50	1	Englissh	UK	2	1	3	1	2	1	3	4	1	3	2	3	1	2	3	1	3	2	3	2	2	2	2	3	2	2	3	2	3	3	2	2	3	1	NA
164	8/26/21 9:47	8/26/21 11:02	0	100	4491	1	8/26/21 11:02	R_1GZUMptKBrTJrfV	EN	2	27	2	English	United Kingdom	1	1	4	1	3	1	3	4	1	4	1	3	2	4	2	1	2	2	3	1	1	3	4	1	1	2	1	4	2	2	3	4	4	1	NA
165	8/26/21 9:45	8/26/21 11:02	0	100	4598	1	8/26/21 11:02	R_2y7LYaqzQHiaprU	EN	2	28	2	English	United States	1	1	4	1	2	1	2	4	1	3	1	3	1	3	1	1	1	4	3	2	2	3	3	2	2	2	2	4	4	3	2	4	4	1	1
166	8/26/21 9:48	8/26/21 11:02	0	100	4432	1	8/26/21 11:02	R_126bFGtFvWpTVV0	EN	2	52	1	English	United States	3	2	4	1	1	4	2	4	1	2	2	2	4	3	4	4	4	2	3	4	2	3	2	3	4	4	3	2	2	3	4	2	2	1	NA
167	8/26/21 9:45	8/26/21 11:02	0	100	4612	1	8/26/21 11:02	R_1C9CdWtUzL84wBC	EN	2	20	2	English	United States	1	1	3	1	3	4	3	4	1	1	2	2	1	2	3	2	4	2	2	3	3	2	2	2	2	3	2	1	1	4	2	3	3	1	1
168	8/26/21 9:46	8/26/21 11:02	0	100	4576	1	8/26/21 11:02	R_1Dnwt9H03Nfl4dx	EN	2	29	2	english	United States	1	1	5	1	2	1	2	5	1	4	1	3	1	3	2	2	1	3	3	4	3	3	3	2	3	4	2	4	3	3	4	3	3	1	1
169	8/26/21 9:57	8/26/21 11:02	0	100	3909	1	8/26/21 11:02	R_2tJTTMl8GDHwNLk	EN	2	20	2	English	USA	1	1	4	1	3	2	2	4	1	1	1	2	2	3	2	2	3	2	3	1	2	1	2	3	2	2	3	2	3	4	3	2	2	1	NA
170	8/26/21 10:04	8/26/21 11:03	0	100	3521	1	8/26/21 11:03	R_3lKZTgvAL0155pa	EN	2	43	2	English	United Kingdom	1	1	5	1	4	1	4	4	1	4	1	4	1	4	1	1	1	4	4	1	1	4	4	1	1	1	1	3	4	3	1	4	4	1	NA
171	8/26/21 9:46	8/26/21 11:05	0	100	4723	1	8/26/21 11:05	R_38Gw7ikxgPg9yNP	EN	2	38	2	English	South Africa	1	1	5	3	1	2	4	5	1	1	1	4	1	3	4	2	3	2	2	4	4	2	2	2	2	2	2	4	3	4	4	2	2	1	1
172	8/26/21 11:20	8/26/21 12:31	0	100	4317	1	8/26/21 12:31	R_Y6soMSqbopkFIPf	EN	2	22	2	English	US	1	1	3	1	2	1	2	2	1	1	2	2	2	2	2	3	3	2	2	2	2	2	3	3	3	3	3	3	3	4	3	3	3	1	1
173	8/26/21 11:16	8/26/21 12:32	0	100	4537	1	8/26/21 12:32	R_bqkS0FmM5HuPZGF	EN	2	37	1	English	USA	1	1	3	1	3	1	3	4	1	1	2	3	1	4	2	2	2	3	3	2	2	3	3	2	2	2	1	3	2	1	2	3	3	1	NA
174	8/26/21 11:17	8/26/21 12:32	0	100	4515	1	8/26/21 12:32	R_1MRGj5dSsnGP9VK	EN	2	22	1	English	United Kingdom	1	1	5	1	4	1	5	5	1	5	2	3	2	4	3	3	3	3	4	2	3	3	4	3	3	4	2	4	3	3	3	4	4	1	1
175	8/26/21 11:16	8/26/21 12:32	0	100	4565	1	8/26/21 12:32	R_3L1Ji3sYT0cYiaB	EN	2	25	2	English	United States	1	1	2	1	2	1	2	2	1	2	2	3	1	3	3	1	2	3	4	2	2	3	3	2	2	2	1	2	3	2	3	4	4	1	1
176	8/26/21 11:16	8/26/21 12:32	0	100	4579	1	8/26/21 12:32	R_3Myt405GRDWj2tA	EN	2	32	2	English	Spain	1	1	3	1	2	1	1	3	1	2	1	4	1	4	2	3	2	4	4	1	1	4	4	2	2	3	2	4	3	3	2	3	3	1	1
177	8/26/21 11:16	8/26/21 12:32	0	100	4561	1	8/26/21 12:32	R_BLAuwCu91JrQhNv	EN	2	21	1	English	United States	1	1	3	1	3	1	4	4	1	2	1	2	1	3	2	2	2	4	4	2	2	3	3	2	2	2	2	3	3	3	2	4	3	1	1
178	8/26/21 11:52	8/26/21 12:32	0	100	2395	1	8/26/21 12:32	R_31XbVWaY2g6MBTX	EN	2	31	2	English	England	1	1	3	1	4	3	3	4	2	3	2	3	1	2	2	3	2	1	1	2	3	1	3	3	2	2	2	2	3	3	3	3	3	1	NA
179	8/26/21 11:16	8/26/21 12:32	0	100	4558	1	8/26/21 12:32	R_3g5alpGmrHB1EXN	EN	2	26	3	English	Canada	2	1	3	1	2	1	1	3	1	2	1	4	1	3	2	2	2	4	3	2	3	3	3	2	2	2	2	3	3	3	2	4	4	1	1
180	8/26/21 11:19	8/26/21 12:32	0	100	4421	1	8/26/21 12:32	R_2qftxx251OqXvI5	EN	2	32	2	english	USA	1	1	4	1	3	1	3	4	1	4	1	3	1	4	2	2	3	4	4	3	3	4	4	3	3	3	3	4	4	2	3	4	4	1	1
181	8/26/21 11:19	8/26/21 12:32	0	100	4401	1	8/26/21 12:32	R_1nW6vlCXRMCNyJw	EN	2	26	2	English	Canada	1	1	4	1	2	1	1	4	1	1	2	2	4	3	4	2	3	2	3	2	2	2	3	4	3	3	4	3	3	4	3	3	3	1	1
182	8/26/21 11:15	8/26/21 12:33	0	100	4656	1	8/26/21 12:33	R_pLxUV3yk1J98ugF	EN	2	31	1	English	USA	1	1	3	1	2	2	2	3	1	1	2	2	1	3	3	4	3	3	3	3	3	2	3	3	3	3	2	3	3	4	3	3	4	1	1
183	8/26/21 11:29	8/26/21 12:33	0	100	3838	1	8/26/21 12:33	R_AnzWwxc4IxTOLsJ	EN	2	38	2	English	UK	1	1	3	1	1	2	2	3	1	4	2	3	1	4	3	3	3	3	3	3	3	2	3	3	2	3	3	3	2	3	3	2	3	1	NA
184	8/26/21 11:18	8/26/21 12:34	0	100	4567	1	8/26/21 12:34	R_1dgVnQF9V5Kfq25	EN	2	37	2	English	UK	1	2	4	1	4	1	4	3	1	4	1	4	1	4	2	1	2	4	4	1	1	4	4	2	1	1	1	1	4	2	2	4	4	1	NA
185	8/26/21 11:15	8/26/21 12:35	0	100	4762	1	8/26/21 12:35	R_3ObvHz5G2P4PfXz	EN	2	41	1	English	USA	1	1	3	1	5	2	4	5	1	4	2	4	1	4	2	1	1	4	4	1	1	4	4	1	1	1	2	4	4	1	2	4	3	1	1
186	8/27/21 9:47	8/27/21 9:55	0	100	494	1	8/27/21 9:55	R_3fUfJtMaaII9Ax8	EN	2	45	1	English	USA	3	4	3	2	3	4	3	2	3	4	5	5	1	3	2	3	2	3	2	3	2	3	2	3	2	3	2	3	2	3	2	3	2	1	NA
187	8/27/21 9:54	8/27/21 10:50	0	100	3340	1	8/27/21 10:50	R_2XhZqA0EBoxGUJe	EN	2	39	1	english	United States	2	1	4	2	4	4	4	4	2	4	2	2	4	2	3	3	3	2	2	3	3	2	2	3	2	4	3	2	2	2	2	2	2	1	1
188	8/27/21 9:45	8/27/21 11:01	0	100	4549	1	8/27/21 11:01	R_1NzDwtFjnCKB2jz	EN	2	36	1	English	Scotland	3	1	4	2	2	2	3	4	1	2	2	3	2	2	3	2	3	1	2	2	2	3	2	2	1	2	2	2	3	3	3	2	2	1	1
189	8/27/21 9:45	8/27/21 11:02	0	100	4586	1	8/27/21 11:02	R_2B8NjYZ00jwEqMO	EN	2	26	2	English	United States	1	1	4	1	1	1	2	4	1	1	3	1	1	3	3	3	4	3	3	3	4	2	2	4	4	3	4	2	2	3	4	2	3	1	1
190	8/27/21 9:45	8/27/21 11:02	0	100	4599	1	8/27/21 11:02	R_3JmInAFycTyHuPq	EN	2	48	1	English	United Kingdom	1	1	5	1	2	1	4	5	1	2	1	3	1	4	1	1	1	3	3	1	2	3	3	2	2	3	1	3	3	2	2	3	4	1	1
191	8/27/21 9:46	8/27/21 11:02	0	100	4566	1	8/27/21 11:02	R_270SLS0VATcE0c6	EN	2	25	2	English	USA	1	1	4	1	2	1	3	3	1	3	4	2	1	2	4	3	3	2	2	3	3	3	2	3	2	4	4	2	2	3	4	2	2	1	1
192	8/27/21 9:47	8/27/21 11:02	0	100	4488	1	8/27/21 11:02	R_3ez3K65JHaW2qed	EN	2	51	1	English	United Kingdom	1	1	4	1	4	2	4	4	1	4	2	4	1	3	3	2	2	3	3	2	2	3	3	2	2	2	2	3	3	2	3	3	3	1	NA
193	8/27/21 9:52	8/27/21 11:03	0	100	4254	1	8/27/21 11:03	R_3IPMDZEqNn3jpLu	EN	2	33	1	English	United Kingdom	2	2	4	1	2	2	3	4	2	2	2	2	3	3	2	1	2	2	3	1	2	2	3	1	2	1	2	2	2	3	2	3	3	1	1
194	8/27/21 9:45	8/27/21 11:03	0	100	4698	1	8/27/21 11:03	R_12z3bBYpwzzOBKG	EN	2	61	2	English	England	1	1	3	1	2	2	3	4	1	3	2	2	3	3	4	4	4	3	3	3	2	3	2	3	3	4	4	2	3	3	3	2	1	1	NA
195	8/27/21 9:49	8/27/21 11:03	0	100	4457	1	8/27/21 11:03	R_XpoF5tG5IfDYuUV	EN	2	27	1	English	England	1	1	5	1	5	1	5	5	1	5	1	5	1	4	1	1	1	4	4	1	1	4	4	1	4	1	1	4	4	1	1	4	4	1	1
196	8/27/21 9:49	8/27/21 11:03	0	100	4490	1	8/27/21 11:03	R_3PnM9uSruWaagwm	EN	2	24	2	Sesotho	South Africa	1	1	5	1	2	1	4	4	1	3	1	4	3	3	2	2	1	2	3	1	3	2	3	2	2	3	2	2	2	3	3	2	3	1	1
197	8/27/21 9:46	8/27/21 11:04	0	100	4655	1	8/27/21 11:04	R_R817LOwgPEjm04V	EN	2	54	1	English	United Kingdom	1	1	4	1	3	4	3	4	4	3	2	2	2	2	3	3	4	2	2	3	4	2	2	4	3	4	4	3	2	4	4	2	2	1	NA
198	8/27/21 9:45	8/27/21 11:09	0	100	5033	1	8/27/21 11:09	R_2E3PrhYw0qVezC2	EN	2	37	2	english	United States	1	1	4	3	2	3	2	4	3	2	5	1	4	2	4	4	4	1	1	4	3	2	1	4	4	4	4	2	1	4	4	1	1	1	1
199	8/27/21 9:50	8/27/21 11:11	0	100	4870	1	8/27/21 11:11	R_2w60qDRM2EY1R3m	EN	2	48	1	english	USA	1	1	4	1	1	1	2	3	1	2	1	2	2	3	1	1	1	1	3	1	2	2	4	1	1	2	1	4	4	3	2	4	4	1	NA
200	8/27/21 11:21	8/27/21 11:43	0	100	1299	1	8/27/21 11:43	R_1CrajQv2gQIjxgi	EN	2	23	2	english	Canada	1	1	3	1	3	3	3	3	2	3	1	4	1	4	2	2	2	3	3	1	2	4	4	2	2	2	2	4	3	3	3	4	3	1	1
201	8/27/21 11:19	8/27/21 11:57	0	100	2311	1	8/27/21 11:57	R_3fMFZu3GDQZOrax	EN	2	46	1	English	United States	2	3	4	3	2	1	2	3	4	4	2	2	1	2	3	4	3	2	1	2	3	4	2	3	2	1	2	3	4	4	3	2	3	1	NA
202	8/27/21 11:21	8/27/21 12:20	0	100	3552	1	8/27/21 12:20	R_Ojn2ARjsuynwS7T	EN	2	34	3	English	South Africa	2	1	5	4	4	4	5	5	1	4	1	5	4	4	3	4	3	1	4	1	4	3	3	4	4	2	3	3	4	2	3	3	4	1	NA
203	8/27/21 11:15	8/27/21 12:32	0	100	4578	1	8/27/21 12:32	R_1GZTIQcy0egX6jl	EN	2	28	1	Dutch	Netherlands	3	1	1	1	5	2	4	4	3	3	3	3	1	3	2	3	4	3	3	2	3	3	4	3	3	4	3	3	3	1	3	2	3	1	NA
204	8/27/21 11:22	8/27/21 12:32	0	100	4203	1	8/27/21 12:32	R_31F7JfijgSpBx0n	EN	2	33	2	English	USA	1	1	4	1	3	1	4	4	1	4	1	4	1	4	2	2	2	3	3	1	2	3	4	2	2	2	2	3	3	3	2	3	3	1	1
205	8/27/21 11:17	8/27/21 12:32	0	100	4477	1	8/27/21 12:32	R_1GBPTNYsrUMZXQB	EN	2	26	1	English	United States	1	1	5	1	5	1	5	5	1	5	1	4	1	3	1	1	1	4	4	1	2	4	4	1	1	1	1	4	4	1	2	4	4	1	1
206	8/27/21 11:23	8/27/21 12:32	0	100	4116	1	8/27/21 12:32	R_1ptk3IJohuqPXTT	EN	2	19	2	English	Canada	1	1	4	1	3	2	4	4	1	4	2	4	1	4	3	2	2	4	4	4	2	3	3	2	2	4	3	2	3	4	3	3	3	1	1
207	8/27/21 11:18	8/27/21 12:32	0	100	4466	1	8/27/21 12:32	R_WiBv2oMd9h7C2qZ	EN	2	40	2	english	United Kingdom	1	1	3	1	2	1	3	3	1	3	3	4	1	3	2	2	2	3	3	2	2	3	3	2	3	2	2	3	3	2	2	3	3	1	1
208	8/27/21 11:17	8/27/21 12:32	0	100	4509	1	8/27/21 12:32	R_4G71Ton0ZKOnDVv	EN	2	30	1	English	Poland	2	1	1	1	4	2	5	5	1	5	2	4	2	3	2	2	3	4	3	2	3	3	4	2	2	2	2	3	4	3	2	4	4	1	NA
209	8/27/21 11:15	8/27/21 12:33	0	100	4631	1	8/27/21 12:33	R_1gAvqb8R5jR73AR	EN	2	25	2	English	England	2	1	2	1	2	1	4	3	1	1	4	2	1	1	4	2	3	3	4	2	2	3	3	3	1	1	4	3	3	3	2	3	3	1	NA
210	8/27/21 11:16	8/27/21 12:33	0	100	4622	1	8/27/21 12:33	R_TaObM6JpXdHtVlf	EN	2	31	1	English	Sweden	1	1	3	1	5	3	4	5	1	4	3	3	2	3	2	2	3	3	2	2	2	3	3	2	2	3	2	2	3	2	2	3	2	1	NA
211	8/27/21 11:16	8/27/21 12:33	0	100	4637	1	8/27/21 12:33	R_Xi7NfcCEC9EAAtr	EN	2	22	3	English	United States	1	1	3	1	3	2	1	3	1	2	3	1	1	1	4	4	4	2	2	4	3	2	1	3	4	4	4	1	1	3	3	1	1	1	1
212	8/27/21 11:34	8/27/21 12:34	0	100	3552	1	8/27/21 12:34	R_usLWbaDhN2m7pe1	EN	2	40	1	English	England	2	2	4	1	2	2	5	5	1	4	4	1	3	2	4	4	4	1	2	4	3	3	2	4	4	4	4	2	1	3	3	2	2	1	1
213	8/27/21 11:16	8/27/21 12:36	0	100	4799	1	8/27/21 12:36	R_3PM4uKuc1s6H0iQ	EN	2	41	1	English	United States	1	1	4	1	4	1	4	5	1	4	2	3	3	3	2	2	3	3	2	2	3	2	2	3	2	2	3	2	2	3	2	2	3	1	NA
214	8/24/21 12:07	8/24/21 12:16	0	48	549	0	8/31/21 12:16	R_1PbopHwHPdIfEa9	EN	2	19	1	English	United States	2	1	4	1	3	3	4	5	2	3	2	3	2	4	2	2	3	3	3	2	3	3	3	2	2	3	2	3	2	2	2	3	3	1	1
215	8/25/21 10:47	8/25/21 10:48	0	21	58	0	9/1/21 10:48	R_1mJYWjH48TNtvin	EN	2	18	1	English	Canada	NA	NA	NA	NA	NA	NA	NA	NA	NA	NA	NA	NA	NA	NA	NA	NA	NA	NA	NA	NA	NA	NA	NA	NA	NA	NA	NA	NA	NA	NA	NA	NA	NA	NA	NA
216	8/25/21 10:46	8/25/21 10:52	0	46	373	0	9/1/21 10:52	R_3FL6N6LLPuUy66m	EN	2	55	2	English	England	4	4	3	2	4	4	3	4	4	4	2	2	2	3	3	2	3	2	2	3	3	2	2	3	3	3	3	3	3	3	4	3	3	1	1
217	8/25/21 10:46	8/25/21 11:37	0	46	3097	0	9/1/21 11:37	R_yLcE2KoonkfhGWl	EN	2	32	1	English	UK	2	1	3	1	1	2	2	2	1	1	1	2	2	3	1	2	2	3	3	3	2	3	2	2	3	2	3	2	2	2	1	3	3	1	NA
218	8/25/21 10:46	8/25/21 12:19	0	46	5551	0	9/1/21 12:19	R_2CyzynHmNfzYnBA	EN	2	32	2	English	United States	1	1	2	1	4	3	4	3	1	2	2	3	1	3	2	3	3	3	2	3	2	2	4	2	3	2	2	2	3	3	2	2	2	1	NA
219	8/25/21 10:48	8/25/21 12:19	0	46	5495	0	9/1/21 12:19	R_3FIs1A58gAdn0be	EN	2	45	1	English	England	2	2	2	2	2	2	2	2	2	2	2	2	2	2	2	2	2	2	2	2	2	2	2	2	2	2	2	2	2	2	2	2	2	1	NA
220	8/26/21 9:52	8/26/21 10:03	0	46	624	0	9/2/21 10:03	R_1cRCsweEdB1a1gk	EN	2	38	1	English	USA	4	3	4	5	4	3	4	5	3	5	5	3	4	3	4	2	3	4	4	2	3	2	3	4	4	3	2	4	2	3	4	3	4	1	NA
221	8/26/21 11:16	8/26/21 11:18	0	4	126	0	9/2/21 11:18	R_509HXnJzg2oxtu1	EN	2	NA	NA	NA	NA	NA	NA	NA	NA	NA	NA	NA	NA	NA	NA	NA	NA	NA	NA	NA	NA	NA	NA	NA	NA	NA	NA	NA	NA	NA	NA	NA	NA	NA	NA	NA	NA	NA	NA	NA
222	8/26/21 11:16	8/26/21 11:25	0	46	542	0	9/2/21 11:25	R_2COLzaaz68MBJwc	EN	2	52	2	english	United Kingdom	1	1	3	1	2	1	2	4	1	2	2	4	1	3	2	2	3	4	4	2	2	3	3	2	2	2	2	3	2	2	2	3	3	1	NA
223	8/26/21 11:15	8/26/21 11:25	0	46	589	0	9/2/21 11:25	R_3fVpR23r85VxQiD	EN	2	23	1	English	United Kingdom	1	1	3	1	2	3	2	4	1	2	2	2	1	4	3	3	4	4	4	1	2	3	3	2	3	1	2	1	1	2	1	4	4	1	1
224	8/26/21 11:21	8/26/21 11:37	0	46	934	0	9/2/21 11:37	R_elml9G8QFJMsdep	EN	2	37	2	English	USA	2	2	4	3	2	4	2	5	1	2	3	1	2	2	4	4	4	2	3	4	4	3	1	1	4	4	4	2	1	2	4	1	1	1	1
225	8/26/21 11:37	8/26/21 11:48	0	46	649	0	9/2/21 11:48	R_blIIGMWZunufRS1	EN	2	48	1	English	United Kingdom	1	1	4	1	2	1	3	4	1	3	1	2	2	3	3	3	3	3	2	3	3	4	3	2	2	3	2	2	2	2	2	3	3	1	1
226	8/26/21 11:50	8/26/21 11:52	0	4	88	0	9/2/21 11:52	R_2yd3OedyU64557p	EN	2	NA	NA	NA	NA	NA	NA	NA	NA	NA	NA	NA	NA	NA	NA	NA	NA	NA	NA	NA	NA	NA	NA	NA	NA	NA	NA	NA	NA	NA	NA	NA	NA	NA	NA	NA	NA	NA	NA	NA
227	8/27/21 9:47	8/27/21 9:48	0	4	69	0	9/3/21 9:48	R_WetcDtl2BhD648h	EN	2	NA	NA	NA	NA	NA	NA	NA	NA	NA	NA	NA	NA	NA	NA	NA	NA	NA	NA	NA	NA	NA	NA	NA	NA	NA	NA	NA	NA	NA	NA	NA	NA	NA	NA	NA	NA	NA	NA	NA
228	8/27/21 9:45	8/27/21 9:49	0	21	222	0	9/3/21 9:49	R_1hSxfv4TtcdMkrU	EN	2	21	1	English	United States	NA	NA	NA	NA	NA	NA	NA	NA	NA	NA	NA	NA	NA	NA	NA	NA	NA	NA	NA	NA	NA	NA	NA	NA	NA	NA	NA	NA	NA	NA	NA	NA	NA	NA	NA
229	8/27/21 9:52	8/27/21 11:05	0	4	4374	0	9/3/21 11:05	R_1IYlYwMha2GEey6	EN	2	NA	NA	NA	NA	NA	NA	NA	NA	NA	NA	NA	NA	NA	NA	NA	NA	NA	NA	NA	NA	NA	NA	NA	NA	NA	NA	NA	NA	NA	NA	NA	NA	NA	NA	NA	NA	NA	NA	NA
230	8/27/21 11:16	8/27/21 11:20	0	46	219	0	9/3/21 11:20	R_1JWJ5745yg4W0gg	EN	2	25	2	English	America	1	1	3	1	2	1	2	2	1	2	1	3	1	3	2	2	2	4	3	2	2	3	3	2	2	2	2	3	3	3	2	4	3	1	1
[truncated: 25 more columns]
