# Supplementary material for: Social Interactivity in Live Video Experiences Reduces Loneliness
Source: Front Digit Health. 2022 Mar 25;4:859849. doi: 10.3389/fdgth.2022.859849 (PMC8989841; doi:10.3389/fdgth.2022.859849)
Supplement: Supplementary file 2 [file Data_Sheet_2.CSV]

	StartDate	EndDate	Status	Progress	Duration (in seconds)	Finished	RecordedDate	ResponseId	UserLanguage	agree_1	age	gender	language	country	panas_pre_1	panas_pre_2	panas_pre_3	panas_pre_4	panas_pre_5	panas_pre_6	panas_pre_7	panas_pre_8	panas_pre_9	panas_pre_10	lonely_pre	connectedness_pre	social_threat_pre	ucla_loneliness_pre_1	ucla_loneliness_pre_2	ucla_loneliness_pre_3	ucla_loneliness_pre_4	ucla_loneliness_pre_5	ucla_loneliness_pre_6	ucla_loneliness_pre_7	ucla_loneliness_pre_8	ucla_loneliness_pre_9	ucla_loneliness_pre_10	ucla_loneliness_pre_11	ucla_loneliness_pre_12	ucla_loneliness_pre_13	ucla_loneliness_pre_14	ucla_loneliness_pre_15	ucla_loneliness_pre_16	ucla_loneliness_pre_17	ucla_loneliness_pre_18	ucla_loneliness_pre_19	ucla_loneliness_pre_20	agree_2_1	agree_2_5
1	7/5/21 20:16	7/5/21 20:22	0	100	358	1	7/5/21 20:22	R_27HgTMkP4yZINQe	EN	2	40	1	English	USA	1	1	1	1	1	1	1	1	1	1	2	3	3	1	1	1	1	1	1	1	1	1	1	1	1	1	1	1	1	1	1	1	1	1	1
2	7/6/21 9:46	7/6/21 10:03	0	100	970	1	7/6/21 10:03	R_21GTNQjgo686KyP	EN	2	29	2	English	South Africa	1	1	1	1	5	1	5	5	1	4	1	3	1	4	2	2	2	4	4	2	2	4	4	1	1	1	1	4	4	2	2	4	3	1	NA
3	7/6/21 9:46	7/6/21 10:06	0	100	1224	1	7/6/21 10:06	R_1r1aXsTTWiIVSAZ	EN	2	74	1	ENGLISH	ENGLAND	1	1	4	1	3	2	4	5	1	4	1	4	1	4	1	1	1	4	4	1	2	4	3	1	1	2	1	4	4	2	2	4	4	1	NA
4	7/6/21 9:51	7/6/21 11:01	0	100	4240	1	7/6/21 11:01	R_246IHlQfre8GKQH	EN	2	39	2	English	England	1	1	5	1	5	1	5	5	1	4	2	4	1	3	2	2	3	2	3	1	2	3	3	2	2	2	3	3	3	2	2	4	3	1	NA
5	7/6/21 9:45	7/6/21 11:01	0	100	4587	1	7/6/21 11:01	R_3dMkPV6xrMQsE2J	EN	2	27	2	English	England (UK)	1	1	3	1	2	2	1	2	2	1	2	1	1	3	3	1	3	2	3	3	3	2	2	3	3	3	3	3	2	2	3	3	3	1	1
6	7/6/21 9:47	7/6/21 11:01	0	100	4454	1	7/6/21 11:01	R_1Iz1sn1FhYQwRF1	EN	2	37	2	English	England	1	1	4	1	3	2	3	4	1	2	1	5	1	4	2	2	1	3	4	1	2	3	4	3	2	1	1	2	4	3	2	4	4	1	1
7	7/6/21 9:50	7/6/21 11:02	0	100	4289	1	7/6/21 11:02	R_2vY4SQuEbWkHJzF	EN	2	57	2	English	UK	1	1	4	1	5	5	5	5	4	4	1	3	2	2	3	4	4	1	2	3	3	2	2	4	3	4	4	1	2	3	3	2	2	1	1
8	7/6/21 9:46	7/6/21 11:02	0	100	4556	1	7/6/21 11:02	R_b3nvQ3bZrPEMldn	EN	2	69	2	english	United States	1	1	4	1	3	1	4	5	1	4	1	4	1	4	2	1	2	4	3	1	2	4	4	2	2	2	2	3	3	2	2	2	3	1	NA
9	7/6/21 9:46	7/6/21 11:02	0	100	4579	1	7/6/21 11:02	R_30i3WBFVy3rLIto	EN	2	22	1	English	South Africa	1	1	4	1	4	3	5	5	1	5	4	3	1	2	3	1	3	2	1	4	4	2	2	2	3	4	3	4	1	2	4	1	1	1	NA
10	7/6/21 9:54	7/6/21 11:03	0	100	4109	1	7/6/21 11:03	R_UQolZzHDpe2lv21	EN	2	35	2	English	South Africa	1	1	4	1	4	2	4	4	2	4	1	4	1	4	2	2	2	4	3	2	2	4	4	2	2	2	2	4	3	3	2	4	4	1	NA
11	7/6/21 10:12	7/6/21 11:19	0	100	4004	1	7/6/21 11:19	R_3JrWdcmEsMSsz6e	EN	2	23	2	English	England	1	1	2	1	1	2	1	1	1	1	2	1	3	3	3	4	4	3	2	3	3	2	2	4	4	4	4	2	2	2	3	2	2	1	1
12	7/6/21 11:12	7/6/21 11:20	0	100	460	1	7/6/21 11:20	R_WcCZDHCeaPGaZ4l	EN	2	26	2	English	England	3	1	3	5	2	4	2	2	1	2	4	2	3	2	4	3	3	2	2	3	2	2	2	3	3	3	4	2	2	3	3	2	2	1	1
13	7/6/21 12:17	7/6/21 12:25	0	100	485	1	7/6/21 12:25	R_Rz5d6QcUGPlygfL	EN	2	69	1	English	England	1	1	5	1	5	1	5	5	1	5	1	5	1	4	1	1	1	3	3	1	2	4	4	2	1	2	1	3	3	1	2	4	4	1	NA
14	7/6/21 12:24	7/6/21 12:39	0	100	869	1	7/6/21 12:39	R_1He2oUPE0EtZ1Si	EN	2	30	2	english	United kingdom	2	2	2	1	3	5	2	3	4	2	2	3	3	3	2	3	3	2	3	2	3	3	3	3	3	3	2	3	3	4	2	3	3	1	NA
15	7/6/21 12:51	7/6/21 13:10	0	100	1087	1	7/6/21 13:10	R_1EXy6FT38MFD5Tu	EN	2	50	2	English	UK	2	1	4	1	1	1	5	5	1	2	4	3	2	3	4	4	4	1	1	1	3	3	3	3	3	4	4	1	3	1	3	1	1	1	NA
16	7/6/21 12:22	7/6/21 13:31	0	100	4150	1	7/6/21 13:31	R_3Dop6osMBCBK1VX	EN	2	34	1	English	USA	1	1	4	1	1	1	4	4	1	2	1	3	1	4	2	1	2	4	4	1	1	3	4	2	2	1	1	4	4	3	2	4	4	1	1
17	7/6/21 12:17	7/6/21 13:31	0	100	4443	1	7/6/21 13:31	R_1HeG0aPzm113me2	EN	2	18	2	english	england	1	1	4	1	3	1	2	4	1	2	2	4	1	3	1	2	2	3	3	2	2	2	2	2	1	2	2	4	3	3	2	3	3	1	1
18	7/6/21 12:20	7/6/21 13:31	0	100	4260	1	7/6/21 13:31	R_1Fy39JfLejuHvLc	EN	2	30	1	English	United Kingdom	1	1	5	1	1	1	3	5	1	3	1	2	1	3	2	1	1	3	3	1	2	3	2	1	3	2	1	3	3	1	1	4	4	1	1
19	7/6/21 12:17	7/6/21 13:32	0	100	4490	1	7/6/21 13:32	R_3hgTbOnp7LvHL6Y	EN	2	36	2	English	England	1	1	4	1	4	2	5	4	1	4	2	3	2	3	2	3	3	3	2	3	3	2	3	3	3	3	3	2	2	4	3	2	2	1	1
20	7/6/21 12:17	7/6/21 13:32	0	100	4506	1	7/6/21 13:32	R_XhoJ9PXuebL10Pf	EN	2	55	2	English	UK	2	1	4	1	3	1	2	4	1	3	2	3	3	3	4	4	4	3	3	2	2	3	3	4	3	3	3	3	2	4	2	3	3	1	1
21	7/6/21 12:19	7/6/21 13:32	0	100	4396	1	7/6/21 13:32	R_3gZ5mWZgMHmZlso	EN	2	27	2	English	United States	1	1	5	1	2	1	4	5	1	1	1	3	2	3	1	1	1	3	4	1	1	4	3	1	1	1	1	4	3	1	3	4	4	1	1
22	7/6/21 12:19	7/6/21 13:33	0	100	4432	1	7/6/21 13:33	R_3h3ft3OdjIvmjgE	EN	2	26	2	english	south africa	1	1	5	1	5	4	4	4	3	4	4	2	1	2	4	3	4	2	1	3	4	3	3	4	3	3	4	4	3	1	4	2	2	1	NA
23	7/6/21 12:18	7/6/21 13:33	0	100	4510	1	7/6/21 13:33	R_dnBBn2h9KO6by4F	EN	2	44	1	English	UK	1	1	4	1	4	1	4	5	1	4	2	2	1	3	2	1	2	3	3	2	2	3	3	2	2	2	2	3	3	1	2	4	4	1	1
24	7/6/21 14:27	7/6/21 14:48	0	100	1286	1	7/6/21 14:48	R_2qmwgUXgF9tVMTX	EN	2	22	2	English	England	3	2	4	1	3	3	2	4	2	3	5	3	1	4	1	2	2	4	3	1	1	3	3	1	1	1	2	3	4	2	2	3	3	1	1
25	7/7/21 9:47	7/7/21 11:01	0	100	4391	1	7/7/21 11:01	R_22QDULLQ9IAVWnm	EN	2	33	1	English	England	1	1	4	1	2	1	3	4	1	2	1	2	1	3	2	2	2	3	3	2	2	3	3	2	2	2	2	3	3	2	2	3	2	1	1
26	7/7/21 9:45	7/7/21 11:01	0	100	4511	1	7/7/21 11:01	R_1DHVzqywng52qpV	EN	2	22	2	english	england	3	2	4	1	4	4	3	4	2	2	2	3	3	2	1	2	2	1	2	2	3	1	2	3	3	2	3	4	2	3	1	3	3	1	1
27	7/7/21 9:45	7/7/21 11:01	0	100	4545	1	7/7/21 11:01	R_3hEWE1tCKyERg6B	EN	2	46	1	English	Spain	1	1	4	1	4	1	5	5	1	4	1	3	1	3	2	2	1	3	3	2	3	3	3	2	2	2	1	3	3	3	2	3	3	1	NA
28	7/7/21 9:45	7/7/21 11:01	0	100	4527	1	7/7/21 11:01	R_3qKkTooHCEWh2HJ	EN	2	23	1	English	USA	1	1	5	1	5	2	5	5	1	3	3	2	1	4	4	4	3	2	1	3	4	2	2	3	3	4	3	2	2	1	4	3	2	1	1
29	7/7/21 9:51	7/7/21 11:01	0	100	4195	1	7/7/21 11:01	R_3qX3zASRrGOgvfP	EN	2	31	2	Hungarian	Hungary	2	1	3	1	2	3	1	3	2	1	2	2	3	2	3	2	3	2	2	1	2	1	3	2	1	3	2	2	4	4	2	3	3	1	NA
30	7/7/21 9:51	7/7/21 11:01	0	100	4211	1	7/7/21 11:01	R_W2Js9C8bPmQEjrr	EN	2	41	1	English	United Kingdom	3	1	1	1	2	2	3	2	1	2	2	2	3	2	3	4	4	3	2	4	3	3	2	1	4	3	4	2	2	3	4	2	1	1	1
31	7/7/21 9:45	7/7/21 11:01	0	100	4557	1	7/7/21 11:01	R_242xKBJcgnOazR2	EN	2	33	1	English	South Africa	1	1	4	1	4	2	4	4	1	3	1	3	1	3	2	2	2	4	3	2	2	3	3	2	3	3	3	3	3	4	3	3	4	1	1
32	7/7/21 9:52	7/7/21 11:01	0	100	4158	1	7/7/21 11:01	R_3NTRHmweEGgAbM5	EN	2	23	2	English	South Africa	1	1	1	1	3	1	3	5	1	4	1	3	1	4	2	1	2	3	4	1	1	4	4	2	1	1	1	4	3	3	3	4	4	1	1
33	7/7/21 9:48	7/7/21 11:02	0	100	4409	1	7/7/21 11:02	R_2bHrEDAcTNlzdSQ	EN	2	37	1	English	USA	1	1	3	1	5	3	1	4	4	3	1	4	1	1	2	4	3	1	2	2	4	1	3	2	2	1	4	3	1	1	3	3	2	1	1
34	7/7/21 9:46	7/7/21 11:02	0	100	4545	1	7/7/21 11:02	R_DCCU7NBlsRrCNu9	EN	2	20	1	Tshivenda	South Africa	1	1	4	3	2	2	3	4	2	4	2	1	4	3	2	2	3	2	3	1	3	2	3	2	2	2	2	3	3	3	2	3	2	1	1
35	7/7/21 9:45	7/7/21 11:02	0	100	4592	1	7/7/21 11:02	R_1gbiEvW6Q9smht1	EN	2	41	2	English	United Kingdom	1	1	5	1	5	1	5	5	1	5	1	4	1	4	2	2	2	4	2	2	3	2	3	3	1	2	2	2	2	3	3	4	4	1	NA
36	7/7/21 10:32	7/7/21 11:04	0	100	1927	1	7/7/21 11:04	R_3ndV4uzzvOIeSvK	EN	2	44	1	English	United Kingdom	1	1	4	1	3	1	3	4	1	3	2	4	1	3	2	1	2	4	4	1	3	4	4	2	2	2	2	4	3	2	2	4	4	1	1
37	7/7/21 9:45	7/7/21 11:04	0	100	4750	1	7/7/21 11:04	R_1mKkqUrvP1H9w69	EN	2	27	1	english	United Kingdom	4	4	4	2	4	3	3	3	2	3	2	2	2	3	2	3	3	2	2	2	2	3	3	3	2	3	2	2	3	3	2	3	3	1	1
38	7/7/21 11:19	7/7/21 11:25	0	100	327	1	7/7/21 11:25	R_3F4kuf02m1I0sQQ	EN	2	41	2	English	UK	2	3	4	1	5	3	4	4	1	4	1	5	3	4	2	1	2	3	3	2	2	4	3	2	1	2	2	3	4	3	2	3	3	1	NA
39	7/7/21 11:17	7/7/21 11:29	0	100	698	1	7/7/21 11:29	R_1HoyaTJkNkGIwL7	EN	2	42	2	English	UK	1	1	2	1	3	1	4	3	1	2	2	1	2	3	4	4	4	1	2	3	3	3	3	3	3	4	4	4	4	2	2	3	4	1	NA
40	7/7/21 11:17	7/7/21 11:56	0	100	2354	1	7/7/21 11:56	R_2uPvwJPHViYFOzi	EN	2	24	1	English	South Africa	1	1	5	1	5	1	5	5	1	1	2	3	2	4	3	3	3	4	3	3	3	4	3	1	2	3	1	3	3	1	4	3	3	1	NA
41	7/7/21 11:47	7/7/21 11:59	0	100	737	1	7/7/21 11:59	R_2YSb1rO1mH4QWfD	EN	2	41	2	English	England	2	2	4	2	4	3	4	2	2	4	2	2	2	2	3	3	3	3	2	2	3	3	2	3	3	3	3	2	3	3	3	3	3	1	NA
42	7/7/21 11:19	7/7/21 12:29	0	100	4190	1	7/7/21 12:29	R_D6mmyAJWzlun60h	EN	2	48	2	English	United Kingdom	1	1	4	1	4	3	3	4	2	4	1	4	1	4	2	2	2	3	4	2	2	3	4	2	1	1	1	4	4	3	2	4	4	1	1
43	7/7/21 11:15	7/7/21 12:29	0	100	4425	1	7/7/21 12:29	R_yjW20jOIT8oftpD	EN	2	27	2	English	US	2	3	4	1	1	5	5	4	3	1	2	1	1	4	3	2	4	4	3	2	3	3	4	4	2	2	3	3	3	2	2	4	4	1	1
44	7/7/21 11:15	7/7/21 12:29	0	100	4442	1	7/7/21 12:29	R_3m3G1OK96PJVuO7	EN	2	24	2	english	usa	1	1	2	1	3	2	2	3	1	3	1	3	1	3	2	2	2	3	3	2	3	3	2	2	3	1	2	2	3	2	2	3	3	1	1
45	7/7/21 11:17	7/7/21 12:29	0	100	4351	1	7/7/21 12:29	R_77ZZSfshUbk4Wyd	EN	2	21	2	English	South Africa	1	1	3	3	1	5	3	3	4	4	5	2	1	2	4	4	4	1	1	4	4	4	1	4	4	4	3	3	1	4	2	1	1	1	1
46	7/7/21 11:16	7/7/21 12:30	0	100	4469	1	7/7/21 12:30	R_1jE4eTWd78KD7J7	EN	2	21	2	English	South Africa	1	1	2	1	4	1	5	5	1	5	1	3	1	4	2	1	2	4	4	2	1	3	3	1	1	2	2	3	4	3	2	4	4	1	1
47	7/7/21 11:18	7/7/21 12:32	0	100	4443	1	7/7/21 12:32	R_3edZQH194aUODY8	EN	2	25	2	English	South Africa	2	3	4	1	5	5	5	5	1	5	2	4	2	3	2	1	2	4	4	2	2	4	4	2	2	3	2	3	3	3	2	4	4	1	1
48	7/7/21 11:26	7/7/21 12:33	0	100	3974	1	7/7/21 12:33	R_2tyPobCuVcqfZjo	EN	2	60	2	ENGLISH	UK	1	1	5	1	5	1	5	5	1	5	1	5	1	4	1	2	2	4	4	1	3	4	4	1	3	4	3	3	3	2	3	3	3	1	1
49	7/7/21 11:24	7/7/21 13:08	0	100	6255	1	7/7/21 13:08	R_1feJ90iH0Zh60kU	EN	2	18	2	English	United States	1	1	5	1	3	3	5	5	1	4	1	2	2	2	3	3	3	2	2	3	4	3	2	3	4	4	3	2	2	4	4	2	2	1	1
50	7/7/21 8:22	7/7/21 13:49	0	100	19584	1	7/7/21 13:49	R_QmLvOKAv05CZtf3	EN	2	22	1	English	south africa	2	1	5	1	5	3	5	5	2	5	2	5	1	3	3	3	3	3	4	2	4	4	4	2	2	3	3	4	3	4	3	4	4	1	NA
51	7/12/21 9:21	7/12/21 10:31	0	100	4230	1	7/12/21 10:31	R_R4SsB9sY9AGNDZT	EN	2	27	2	English	United Kingdom (Scotland)	1	1	4	1	4	2	4	5	1	3	1	2	1	4	2	2	2	4	3	2	2	3	4	1	1	1	2	1	3	2	3	3	3	1	NA
52	7/12/21 9:15	7/12/21 10:32	0	100	4595	1	7/12/21 10:32	R_XNCYUpdImQqcYOB	EN	2	41	2	English	England	1	1	4	1	2	1	2	3	1	2	1	4	1	4	1	1	1	3	3	1	1	3	3	1	4	1	1	3	3	2	1	3	3	1	1
53	7/12/21 9:16	7/12/21 10:32	0	100	4535	1	7/12/21 10:32	R_3hAy79KAAx6Hs0J	EN	2	38	1	English	Canada	1	1	3	1	1	3	2	3	3	2	2	2	1	2	3	4	3	3	3	3	3	2	2	3	2	3	3	3	3	4	3	2	2	1	1
54	7/12/21 9:16	7/12/21 10:32	0	100	4553	1	7/12/21 10:32	R_1K3fg71fbPdNt6P	EN	2	42	1	english	england	1	1	3	1	2	4	3	5	2	4	4	1	3	1	4	4	4	1	1	4	4	1	1	4	3	4	4	1	1	4	4	1	1	1	NA
55	7/12/21 9:20	7/12/21 10:32	0	100	4325	1	7/12/21 10:32	R_9BPvYXM8wK82T7P	EN	2	42	2	English	UK	1	1	4	1	3	2	4	5	1	4	1	4	1	4	1	2	2	3	4	1	2	3	3	2	1	2	2	4	3	3	2	3	3	1	NA
56	7/12/21 9:15	7/12/21 10:32	0	100	4613	1	7/12/21 10:32	R_29biywnR1ejeu7f	EN	2	60	1	english	uk	2	1	3	1	1	1	2	3	2	2	2	3	1	3	2	1	2	4	3	1	3	3	3	2	2	2	3	4	3	2	2	4	4	1	1
57	7/12/21 9:16	7/12/21 10:32	0	100	4573	1	7/12/21 10:32	R_1hTrH7xKYiRIZtK	EN	2	33	2	english	United Kingdom	1	1	5	1	4	2	4	5	1	2	1	4	1	3	1	1	2	3	4	1	1	3	3	1	1	1	1	4	4	3	1	3	3	1	1
58	7/12/21 9:16	7/12/21 10:32	0	100	4592	1	7/12/21 10:32	R_2aqzrMsLoZwayVY	EN	2	19	2	English	England	1	1	4	1	3	2	4	5	1	3	2	2	1	4	3	3	3	3	3	3	2	3	2	3	3	4	3	2	2	3	3	2	2	1	1
59	7/12/21 9:15	7/12/21 10:33	0	100	4645	1	7/12/21 10:33	R_3HRNVHVubaULv0T	EN	2	24	1	English	South Africa	1	1	4	2	4	2	4	4	2	3	2	1	2	3	4	3	4	2	2	3	2	3	2	2	3	4	2	3	2	1	3	2	2	1	1
60	7/12/21 9:18	7/12/21 10:33	0	100	4516	1	7/12/21 10:33	R_3hi1fu2SKvfrtLN	EN	2	38	2	English	South Africa	1	1	4	1	4	2	4	4	2	3	2	3	1	4	2	1	2	4	4	1	2	3	3	2	2	2	2	4	3	1	2	4	4	1	NA
61	7/12/21 9:18	7/12/21 10:33	0	100	4487	1	7/12/21 10:33	R_3FInTUMHqCa1hsl	EN	2	38	2	English	South Africa	1	1	4	1	3	1	5	4	1	4	1	5	2	4	1	1	1	2	4	1	3	3	3	2	3	2	4	4	4	1	4	4	4	1	1
62	7/12/21 10:17	7/12/21 11:53	0	100	5791	1	7/12/21 11:53	R_1FA5ZR30X2RK2QX	EN	2	30	2	english	united kingdom	1	1	5	2	5	1	5	5	1	5	1	5	2	4	4	1	2	4	4	2	3	4	4	2	2	2	3	3	3	2	1	4	4	1	NA
63	7/6/21 9:54	7/6/21 10:15	0	50	1304	0	7/13/21 10:15	R_2rUwZS0mjp16MJ5	EN	2	51	2	English	USA	1	1	3	1	3	2	2	4	1	3	2	2	3	4	2	2	2	3	3	1	2	4	3	1	2	1	2	3	3	1	3	3	3	1	NA
64	7/6/21 9:47	7/6/21 10:26	0	5	2347	0	7/13/21 10:26	R_2ByMYziRiOCOqdd	EN	2	NA	NA	NA	NA	NA	NA	NA	NA	NA	NA	NA	NA	NA	NA	NA	NA	NA	NA	NA	NA	NA	NA	NA	NA	NA	NA	NA	NA	NA	NA	NA	NA	NA	NA	NA	NA	NA	NA	NA
65	7/6/21 10:26	7/6/21 10:28	0	50	131	0	7/13/21 10:28	R_PAu6wEtAlHm29l7	EN	2	41	1	English	UK	3	3	2	2	2	2	3	2	2	2	2	2	3	4	2	2	3	2	2	2	3	2	2	3	2	2	4	3	2	3	4	4	3	1	NA
66	7/6/21 10:29	7/6/21 11:12	0	50	2534	0	7/13/21 11:12	R_1eQ0JbSwXvr8idq	EN	2	38	1	English	England	3	1	3	2	2	3	2	4	2	3	2	2	2	3	3	2	2	3	2	2	3	2	4	1	2	3	3	2	3	3	2	3	4	1	1
67	7/6/21 12:18	7/6/21 12:22	0	50	274	0	7/13/21 12:22	R_3iqXNc4lf0vbuRt	EN	2	25	2	English	England	1	1	3	1	4	1	3	3	1	3	2	3	1	4	2	1	2	4	4	1	3	3	4	1	1	1	1	4	4	3	1	4	4	1	1
68	7/6/21 12:20	7/6/21 12:24	0	50	273	0	7/13/21 12:24	R_3eeKjzdeQsPXBr3	EN	2	27	2	english	UK	1	1	4	1	3	1	2	4	1	3	2	2	1	3	3	1	2	3	3	2	1	3	3	1	2	2	3	2	3	2	1	3	4	1	1
69	7/6/21 12:28	7/6/21 12:32	0	50	234	0	7/13/21 12:32	R_2Cqc66z7Fib8kT4	EN	2	29	1	English	United States	1	1	3	1	2	1	2	4	1	2	4	1	2	3	4	4	4	3	3	4	3	3	2	3	3	3	3	4	3	3	2	3	3	1	NA
70	7/6/21 12:32	7/6/21 12:34	0	5	136	0	7/13/21 12:34	R_1hMz1FRIHtJ0B9u	EN	2	NA	NA	NA	NA	NA	NA	NA	NA	NA	NA	NA	NA	NA	NA	NA	NA	NA	NA	NA	NA	NA	NA	NA	NA	NA	NA	NA	NA	NA	NA	NA	NA	NA	NA	NA	NA	NA	NA	NA
71	7/6/21 12:19	7/6/21 12:37	0	50	1056	0	7/13/21 12:37	R_3isgfYVhLy8Q70L	EN	2	36	1	english	United States	1	1	4	1	3	2	2	4	1	2	2	2	2	3	3	2	2	2	3	2	2	3	3	2	2	3	2	1	2	4	2	3	3	1	1
72	7/6/21 12:39	7/6/21 12:52	0	50	774	0	7/13/21 12:52	R_3s5EFd7qV4uNUmV	EN	2	31	1	English	Canada	1	1	4	1	4	1	3	4	1	2	1	3	2	4	4	2	2	2	3	3	3	3	3	3	3	3	3	2	3	3	3	3	3	1	1
73	7/6/21 12:43	7/6/21 13:05	0	50	1314	0	7/13/21 13:05	R_1FFzjaIUgUPlxf9	EN	2	24	1	English	South Africa	1	1	4	1	5	1	5	5	1	5	1	4	2	3	2	2	3	3	3	2	3	3	3	2	3	3	3	3	3	2	3	2	2	1	NA
74	7/6/21 13:29	7/6/21 14:42	0	50	4386	0	7/13/21 14:42	R_YREmobxt0z1YR1f	EN	2	35	1	English	England	1	1	1	1	3	1	3	4	1	2	1	3	1	3	4	2	3	2	3	3	1	3	3	4	3	4	4	3	3	4	4	3	4	1	1
75	7/7/21 8:18	7/7/21 8:22	0	48	226	0	7/14/21 8:22	R_1ozD6v968Z9OPL0	EN	2	36	1	English	UK	1	1	4	1	4	3	4	4	1	4	2	2	1	3	2	2	2	3	3	2	1	2	2	1	2	2	2	3	3	2	2	3	3	1	1
76	7/7/21 9:49	7/7/21 9:54	0	48	267	0	7/14/21 9:54	R_2YhomYsVO5VZX85	EN	2	33	2	english	uk	2	1	4	1	3	2	3	5	2	4	1	4	1	3	2	2	3	3	3	2	3	3	3	2	2	2	3	3	2	2	2	3	3	1	NA
77	7/7/21 9:55	7/7/21 10:09	0	78	851	0	7/14/21 10:09	R_3n91vYTAp12zFYx	EN	2	49	2	english	United Kingdom devon	1	1	4	1	4	2	4	4	1	4	1	3	1	4	3	3	3	3	3	2	3	3	3	3	3	3	3	3	3	3	3	2	2	1	1
78	7/7/21 9:47	7/7/21 10:09	0	48	1318	0	7/14/21 10:09	R_3D75u22c9rFkdpF	EN	2	44	1	English	United Kingdom	1	1	3	1	3	2	3	3	1	2	2	2	1	3	2	2	3	2	3	2	3	3	3	3	3	4	3	3	2	4	3	3	3	1	1
79	7/7/21 10:10	7/7/21 10:19	0	48	561	0	7/14/21 10:19	R_2zRYiI48LHQhfHa	EN	2	24	1	English	United Kingdom	4	2	5	2	1	5	2	5	3	2	2	1	4	2	4	2	4	2	2	4	3	2	2	4	3	2	4	2	1	4	4	3	2	1	1
80	7/7/21 10:20	7/7/21 10:25	0	57	286	0	7/14/21 10:25	R_O8Oks0pzfsPGKxr	EN	2	44	1	ENglish	United Kingdom	2	1	4	1	4	2	3	3	1	2	2	2	1	3	3	4	3	3	2	3	3	4	2	3	3	3	3	2	2	2	3	2	2	1	1
81	7/7/21 11:17	7/7/21 11:21	0	30	272	0	7/14/21 11:21	R_1o8aYqk7xHdtYez	EN	2	20	1	Tshivenda	South Africa	2	2	2	3	3	4	4	4	2	4	2	NA	NA	NA	NA	NA	NA	NA	NA	NA	NA	NA	NA	NA	NA	NA	NA	NA	NA	NA	NA	NA	NA	NA	NA
82	7/7/21 11:17	7/7/21 12:01	0	48	2604	0	7/14/21 12:01	R_eR4rfhp2toTmsJr	EN	2	45	1	english	Canada	1	3	4	1	5	1	5	5	1	4	2	4	1	3	1	1	2	3	2	1	1	3	3	1	1	1	1	3	3	2	1	3	3	1	1
83	7/7/21 11:17	7/8/21 1:17	0	48	50391	0	7/15/21 1:17	R_1jvavxZaFFJfaQs	EN	2	41	2	english	England	1	1	3	1	4	3	4	4	2	4	1	3	2	3	3	2	3	2	2	2	3	2	3	3	3	3	3	2	2	3	3	3	3	1	1
84	7/12/21 9:17	7/12/21 9:40	0	57	1364	0	7/19/21 9:40	R_e2oBCuxkCAEnSAp	EN	2	22	2	English	England	1	1	4	2	4	4	4	4	4	4	1	2	1	4	2	1	2	4	3	2	2	3	3	3	1	2	2	4	3	4	2	4	4	1	1
85	7/12/21 9:42	7/12/21 9:55	0	48	804	0	7/19/21 9:55	R_1gjyLgsv5zPSlni	EN	2	35	2	English	USA	1	1	4	1	1	1	5	5	1	1	1	2	1	4	2	2	2	4	4	1	1	3	3	2	1	1	1	1	4	2	1	3	3	1	NA
86	7/12/21 10:02	7/12/21 10:14	0	48	740	0	7/19/21 10:14	R_3EEhgA4YyRSTVZ1	EN	2	30	2	English	United Kingdom	1	1	5	1	5	1	5	5	1	5	1	5	1	4	1	2	2	4	4	2	3	4	4	1	3	3	3	1	4	2	2	4	4	1	NA
87	7/12/21 9:55	7/12/21 10:28	0	48	1950	0	7/19/21 10:28	R_1hHg3JBRMt0FElv	EN	2	40	2	English	Ireland	2	2	4	3	3	4	2	4	2	2	2	2	2	4	3	3	3	3	3	3	3	3	3	3	3	3	3	3	3	3	3	3	3	1	1
88	7/12/21 9:30	7/12/21 12:04	0	22	9277	0	7/19/21 12:04	R_1N24KiknGLFfqul	EN	2	38	2	english	South Africa	NA	NA	NA	NA	NA	NA	NA	NA	NA	NA	NA	NA	NA	NA	NA	NA	NA	NA	NA	NA	NA	NA	NA	NA	NA	NA	NA	NA	NA	NA	NA	NA	NA	NA	NA
89	8/5/21 11:25	8/5/21 11:32	0	100	448	1	8/5/21 11:32	R_3M0BZmA5f8xNGuE	EN	2	25	2	English	Canada	2	2	4	1	4	4	4	4	3	1	2	2	4	3	2	1	3	2	2	3	3	2	2	3	3	3	2	3	2	4	4	3	4	1	NA
90	8/5/21 11:02	8/5/21 11:57	0	100	3320	1	8/5/21 11:57	R_2VjSsQLlprfmZU2	EN	2	25	2	English	United States	1	1	4	1	2	2	1	3	3	3	5	2	2	3	3	4	4	3	3	4	3	3	3	4	3	3	4	3	2	2	3	3	2	1	1
91	8/5/21 10:51	8/5/21 12:02	0	100	4228	1	8/5/21 12:02	R_1jHQgs8aqXoVQhT	EN	2	24	2	English	United States	1	1	3	1	2	2	2	4	1	2	2	2	1	3	2	1	2	3	3	1	2	3	3	2	1	1	2	3	3	3	1	4	4	1	1
92	8/5/21 10:50	8/5/21 12:02	0	100	4317	1	8/5/21 12:02	R_3ENnx8HyVf8RW3Q	EN	2	27	1	english	uk	1	1	4	1	3	3	3	4	1	3	1	2	1	3	2	3	2	2	2	3	3	2	2	1	1	3	1	2	2	4	2	2	2	1	NA
93	8/5/21 10:54	8/5/21 12:02	0	100	4079	1	8/5/21 12:02	R_z6dvvpTl3iNuWL7	EN	2	36	2	English	United States	1	1	4	1	3	2	3	4	1	4	1	3	1	3	2	1	2	2	3	3	2	4	3	3	1	1	3	3	4	3	2	4	4	1	1
94	8/5/21 10:50	8/5/21 12:03	0	100	4355	1	8/5/21 12:03	R_2QtW6jWrlLiWhPT	EN	2	56	2	English	United Kingdom	1	1	4	1	2	1	4	4	1	4	1	3	1	4	2	1	2	2	3	1	2	3	3	2	3	1	1	3	3	2	2	3	3	1	1
95	8/5/21 10:54	8/5/21 12:03	0	100	4114	1	8/5/21 12:03	R_25eOJbclTinvsY1	EN	2	24	2	English	Canada	1	1	3	1	3	2	2	4	1	2	2	4	1	4	3	2	3	4	3	2	1	3	3	2	1	1	2	2	3	2	2	4	4	1	NA
96	8/5/21 10:55	8/5/21 12:03	0	100	4101	1	8/5/21 12:03	R_1IgeMWDIAPT78fh	EN	2	66	2	English	UK	1	1	4	1	1	2	3	4	1	3	2	2	1	3	3	2	2	3	3	2	3	3	3	3	1	2	3	3	2	4	3	3	3	1	NA
97	8/5/21 10:52	8/5/21 12:04	0	100	4330	1	8/5/21 12:04	R_3PSwkXkkbPIOZo4	EN	2	20	2	English	United Kingdom	1	1	2	1	3	3	4	4	1	2	3	3	2	3	2	3	3	2	2	4	3	3	2	3	3	4	3	3	3	3	4	2	2	1	1
98	8/5/21 10:51	8/5/21 12:07	0	100	4598	1	8/5/21 12:07	R_1FJvQRDT8aS8FXY	EN	2	24	1	English	South Africa	1	1	2	1	2	1	1	3	1	2	1	2	1	2	3	3	2	3	4	2	3	1	3	4	2	2	2	4	4	4	3	3	4	1	1
99	8/5/21 11:46	8/5/21 12:08	0	100	1348	1	8/5/21 12:08	R_1oqb0VuTzz6hdnk	EN	2	38	2	english	england	1	1	4	1	2	1	1	4	1	2	2	2	1	2	3	3	3	2	2	3	2	3	2	3	3	3	3	2	2	2	4	2	2	1	1
100	8/5/21 12:19	8/5/21 12:33	0	100	815	1	8/5/21 12:33	R_2ustqjsSSyb0FbH	EN	2	25	2	ENGLISH	UNITED STATES	1	1	3	1	5	3	5	5	1	1	1	4	1	3	2	1	1	2	2	1	1	3	2	2	1	1	1	4	3	2	1	2	2	1	NA
101	8/5/21 12:46	8/5/21 13:20	0	100	2049	1	8/5/21 13:20	R_XnXDcNxfqnX4fex	EN	2	23	2	English	South Africa	1	1	3	1	3	2	4	4	2	5	1	4	2	3	1	1	3	4	3	1	2	3	3	2	1	2	2	2	3	2	2	3	2	1	NA
102	8/5/21 12:37	8/5/21 13:45	0	100	4065	1	8/5/21 13:45	R_3nV0eSOKr8DdVan	EN	2	30	2	English	USA	1	1	3	1	2	2	2	4	1	3	2	2	1	4	3	3	3	3	3	2	1	4	3	3	2	2	2	4	3	1	2	3	3	1	NA
103	8/5/21 12:40	8/5/21 13:51	0	100	4214	1	8/5/21 13:51	R_26kWrng5AU7Hq9O	EN	2	33	1	english	United States	1	1	4	1	4	2	4	4	1	4	1	3	1	3	1	1	1	3	3	1	1	3	2	1	1	1	1	3	2	1	1	3	3	1	NA
104	8/5/21 12:37	8/5/21 13:51	0	100	4424	1	8/5/21 13:51	R_pK9fjQqAI47L97z	EN	2	19	2	English	United Kingdom	1	1	4	1	4	1	5	4	1	3	1	4	1	4	1	1	2	4	3	2	2	3	3	2	2	2	2	3	3	2	2	3	3	1	NA
105	8/5/21 12:37	8/5/21 13:51	0	100	4446	1	8/5/21 13:51	R_1f7yZLf0ch1n3mr	EN	2	19	3	English	United Kingdom	1	1	2	1	2	2	3	3	1	1	3	2	4	2	3	4	4	3	2	4	4	2	3	2	3	4	4	2	4	3	3	2	2	1	NA
106	8/5/21 12:38	8/5/21 13:51	0	100	4374	1	8/5/21 13:51	R_1FEYO8hSIBBkGG0	EN	2	20	1	English	England	1	1	4	1	3	1	1	5	1	4	5	2	2	2	4	3	4	3	3	4	4	2	2	4	3	4	4	2	3	4	3	2	2	1	1
107	8/5/21 12:39	8/5/21 13:51	0	100	4321	1	8/5/21 13:51	R_3JkeFz7rp5Dobbt	EN	2	28	2	English	South Africa	1	1	4	1	3	3	3	5	4	2	2	2	1	3	2	4	3	3	3	3	3	4	3	3	2	2	3	3	3	3	3	3	3	1	NA
108	8/5/21 12:37	8/5/21 13:52	0	100	4485	1	8/5/21 13:52	R_2EBnz4CKFRElHJ4	EN	2	20	2	English	United States	2	1	3	1	2	1	2	4	1	2	2	3	3	3	3	2	3	4	4	2	2	3	3	2	2	3	3	3	3	3	3	4	3	1	1
109	8/5/21 12:39	8/5/21 13:53	0	100	4391	1	8/5/21 13:53	R_CmgJ8zTb8EqPw5P	EN	2	33	2	English	England	1	1	3	1	3	3	2	3	2	3	2	3	1	3	3	2	2	3	3	2	3	3	3	3	2	3	2	3	3	3	2	3	3	1	NA
110	8/5/21 13:19	8/5/21 13:54	0	100	2054	1	8/5/21 13:54	R_2xXjxdDG7c0hA9A	EN	2	19	2	English	United States	1	1	1	2	2	3	2	4	1	4	1	2	2	3	2	1	2	2	2	1	2	2	2	3	2	1	3	2	3	3	3	4	4	1	1
111	8/5/21 12:37	8/5/21 13:55	0	100	4623	1	8/5/21 13:55	R_2waBPmXAzRnLJPG	EN	2	33	2	English	UK	1	1	3	1	2	2	3	3	1	2	1	3	1	4	2	2	3	4	3	4	4	4	4	3	2	3	2	4	3	3	4	4	4	1	1
112	8/9/21 10:46	8/9/21 11:20	0	100	2074	1	8/9/21 11:20	R_3hA7QoTC3630QKI	EN	2	29	1	English	United States of America	1	1	5	1	5	2	5	5	1	5	4	2	2	3	2	2	3	3	3	2	2	3	3	2	3	3	2	3	3	3	3	3	3	1	NA
113	8/9/21 10:55	8/9/21 11:29	0	100	2061	1	8/9/21 11:29	R_23UC6wU7AHOM5fs	EN	2	18	2	english	United States	1	1	3	1	2	3	2	3	1	2	2	2	2	2	2	3	3	2	3	2	2	3	2	3	2	3	3	4	2	3	3	2	2	1	1
114	8/9/21 10:46	8/9/21 11:52	0	100	3944	1	8/9/21 11:52	R_SIgvn5tL5hvR5qF	EN	2	34	2	English	US	1	1	5	1	4	1	4	4	1	4	1	4	1	4	1	1	2	4	4	1	2	4	4	1	2	1	3	4	3	2	2	4	4	1	NA
115	8/9/21 10:45	8/9/21 11:52	0	100	3999	1	8/9/21 11:52	R_vfxgw47y2B4wsEN	EN	2	25	2	English	United States	1	1	3	1	1	3	2	3	1	2	2	2	1	4	2	1	3	4	3	2	2	3	3	2	1	1	2	4	4	3	2	4	4	1	1
116	8/9/21 10:52	8/9/21 11:52	0	100	3588	1	8/9/21 11:52	R_27Tn3IQD2twTkPU	EN	2	53	2	English	USA	1	1	5	1	2	1	2	5	1	4	3	3	1	4	2	2	3	3	3	1	3	4	3	3	1	2	1	3	3	1	2	4	4	1	NA
117	8/9/21 10:45	8/9/21 11:52	0	100	4001	1	8/9/21 11:52	R_3emhBX6QBkkZrK3	EN	2	25	2	English	Canada	2	1	4	1	4	4	4	4	2	2	2	4	2	4	2	1	2	3	3	3	2	3	3	3	1	3	2	3	2	3	3	4	4	1	NA
118	8/9/21 10:46	8/9/21 11:52	0	100	3937	1	8/9/21 11:52	R_1oFIH7JiBmAPlSP	EN	2	20	2	English	United States	3	1	4	1	1	2	1	4	1	1	3	2	5	4	3	4	4	4	2	4	2	4	4	4	3	2	4	4	4	4	4	3	3	1	1
119	8/9/21 10:45	8/9/21 11:52	0	100	4020	1	8/9/21 11:52	R_2cwkbCk7DYY66c8	EN	2	24	2	English	United States	1	1	4	1	3	2	3	4	1	2	2	2	1	4	3	2	2	2	3	2	2	3	3	2	2	3	2	3	3	2	2	3	3	1	1
120	8/9/21 10:51	8/9/21 11:53	0	100	3699	1	8/9/21 11:53	R_1lmGkOXiK78UMvG	EN	2	31	2	English	United Kingdom	1	1	3	1	1	1	2	3	1	2	2	3	2	3	3	2	3	2	3	2	2	3	3	2	2	3	3	3	3	2	3	3	3	1	1
121	8/9/21 10:54	8/9/21 11:54	0	100	3653	1	8/9/21 11:54	R_5oHTEogOCQs3bDH	EN	2	23	2	English	South Africa	1	1	4	2	5	3	3	4	2	4	1	2	2	4	3	1	2	3	3	2	4	4	3	2	4	2	1	3	3	3	2	4	3	1	NA
122	8/9/21 10:48	8/9/21 11:59	0	100	4300	1	8/9/21 11:59	R_3jcdWa7UdaYHhwu	EN	2	30	1	english	united estates	1	1	5	1	3	1	5	5	1	5	2	3	3	1	2	3	2	3	4	1	2	4	3	2	1	2	3	2	1	1	2	2	3	1	NA
123	8/9/21 10:59	8/9/21 12:05	0	100	3969	1	8/9/21 12:05	R_patJNa6Uutjt2hz	EN	2	29	1	English	United States of America	1	1	4	1	5	1	5	5	1	5	5	1	1	4	1	1	2	3	4	1	1	4	3	1	1	1	1	4	3	3	1	3	4	1	NA
124	8/9/21 12:18	8/9/21 12:31	0	100	739	1	8/9/21 12:31	R_2BlgshXUvwRKFmz	EN	2	40	1	English	United States	2	3	4	3	5	3	4	5	1	5	2	1	3	4	2	3	2	3	2	3	2	3	3	2	3	4	2	3	3	2	4	3	3	NA	1
125	8/9/21 12:18	8/9/21 12:57	0	100	2309	1	8/9/21 12:57	R_eM1auOJZAh14gEN	EN	2	45	1	English	United States	2	2	3	3	4	3	4	5	2	5	5	4	5	3	4	3	3	4	4	2	2	3	2	3	3	2	3	4	2	3	4	3	4	1	NA
126	8/9/21 12:18	8/9/21 13:36	0	100	4688	1	8/9/21 13:36	R_BQVhAtFxr0LafhT	EN	2	51	2	english	United Kingdom	1	1	3	1	2	2	3	4	1	3	2	2	1	3	3	3	3	3	3	3	2	3	2	2	2	2	3	3	2	3	3	3	3	1	1
127	8/9/21 12:15	8/9/21 13:36	0	100	4857	1	8/9/21 13:36	R_1eWtEsNgZB9jbkD	EN	2	23	2	English	USA	1	1	4	1	3	1	3	4	1	4	3	3	1	4	2	2	3	3	3	2	2	2	3	2	1	1	3	3	4	3	3	2	2	1	1
128	8/9/21 12:17	8/9/21 13:36	0	100	4757	1	8/9/21 13:36	R_2WILBLVCBXhxusU	EN	2	19	2	English	United States	1	1	3	1	3	4	4	3	2	3	3	3	2	3	3	3	3	4	4	1	2	2	3	2	2	2	2	3	3	4	2	3	3	1	1
129	8/9/21 12:15	8/9/21 13:36	0	100	4878	1	8/9/21 13:36	R_1oA0qqpTwTGR55z	EN	2	37	2	english	united states	1	1	4	1	4	2	3	4	1	3	1	4	1	3	2	2	2	4	4	1	2	3	3	2	2	3	2	4	4	3	2	3	3	1	1
130	8/9/21 12:17	8/9/21 13:37	0	100	4805	1	8/9/21 13:37	R_2pLDKd6qmRWXW4a	EN	2	21	1	english	united kingdom	2	3	4	4	2	4	2	3	3	3	3	2	2	2	3	3	3	3	2	3	3	2	2	2	3	4	3	2	2	2	2	2	2	1	1
131	8/9/21 12:28	8/9/21 13:37	0	100	4153	1	8/9/21 13:37	R_3HZAgcMO1Hvdk2k	EN	2	63	1	English	United Kingdom	2	1	3	1	4	2	3	3	1	3	1	3	2	3	2	2	3	3	3	3	3	3	3	2	2	2	3	3	3	2	3	4	4	1	1
132	8/9/21 12:17	8/9/21 13:39	0	100	4956	1	8/9/21 13:39	R_2Ui7NU50MtURsfm	EN	2	31	2	English	United Kingdom	1	1	2	1	1	2	1	3	1	2	2	2	1	3	3	1	2	2	2	3	3	3	2	3	3	4	3	4	2	2	2	2	3	1	1
133	8/9/21 12:20	8/9/21 13:39	0	100	4735	1	8/9/21 13:39	R_2Y4GZWDk7ZDWEjI	EN	2	23	2	English	South Africa	1	1	3	1	3	4	4	3	4	4	1	3	1	3	2	1	2	4	3	1	2	4	4	3	2	2	2	3	4	3	3	3	4	1	NA
134	8/9/21 12:19	8/9/21 13:40	0	100	4909	1	8/9/21 13:40	R_3EZ6oMpBmpCfZOS	EN	2	34	1	English	South Africa	1	1	3	2	4	4	5	3	2	5	1	3	2	3	2	2	1	3	3	2	2	4	2	2	1	2	1	3	3	2	2	4	3	1	NA
135	8/9/21 12:57	8/9/21 13:46	0	100	2940	1	8/9/21 13:46	R_SBHkBoU9G4A2Qkp	EN	2	45	1	English	United states	2	3	2	2	4	2	4	3	2	4	5	4	5	3	4	3	2	3	4	3	2	3	4	3	2	3	2	3	2	1	4	3	4	1	NA
136	8/9/21 15:00	8/9/21 15:06	0	100	379	1	8/9/21 15:06	R_2Cdhxre1EysjbTU	EN	2	25	1	English	England	1	1	3	1	2	1	2	4	1	3	2	3	1	3	2	2	2	2	2	3	2	2	2	2	2	3	2	2	2	2	2	2	2	1	NA
137	8/5/21 10:55	8/5/21 11:03	0	48	480	0	8/12/21 11:03	R_22smn1fWmq2p93Z	EN	2	61	1	english	uk	1	1	4	1	3	1	4	4	1	4	1	2	1	3	1	4	1	2	2	4	4	3	2	1	4	4	1	2	2	1	4	2	3	1	NA
138	8/5/21 10:56	8/5/21 11:16	0	48	1181	0	8/12/21 11:16	R_1FnrsReYLUZLwLA	EN	2	38	1	English	USA	1	4	5	4	3	1	3	4	1	4	5	4	3	2	3	2	3	4	3	2	3	4	3	2	3	4	3	2	3	4	3	2	3	1	NA
139	8/5/21 11:07	8/5/21 11:16	0	48	551	0	8/12/21 11:16	R_8dWW9nYcERIlzCV	EN	2	19	2	english	United Kingdom	1	1	4	1	3	1	3	4	1	3	2	2	1	3	3	3	3	3	3	3	3	3	3	2	2	2	3	2	2	1	3	2	2	1	NA
140	8/5/21 11:17	8/5/21 11:22	0	48	298	0	8/12/21 11:22	R_2aIFOW74Ki0uIKA	EN	2	24	2	English	United States	1	1	4	1	1	1	1	4	1	4	1	4	1	4	2	2	2	4	4	2	2	3	4	2	4	2	2	4	4	3	2	4	4	1	1
141	8/5/21 11:19	8/5/21 11:25	0	78	370	0	8/12/21 11:25	R_1gO6xNUc4aFjtc2	EN	2	34	1	English	USA	1	1	4	1	4	1	4	4	1	3	1	3	1	3	1	1	1	2	3	2	3	3	3	2	2	1	2	4	4	2	2	4	4	1	1
142	8/5/21 11:23	8/5/21 11:26	0	48	215	0	8/12/21 11:26	R_1r8pAFzyJznGxal	EN	2	57	2	English	England	1	1	4	1	3	1	4	4	1	2	1	3	1	4	2	1	1	4	4	1	2	4	4	2	1	2	2	4	4	2	2	4	4	1	1
143	8/5/21 11:39	8/5/21 11:46	0	48	421	0	8/12/21 11:46	R_3e9tUws4Yf8rSw0	EN	2	34	1	english	united states	1	1	3	1	4	2	3	5	1	3	2	2	3	2	3	3	3	2	2	3	3	2	2	3	3	3	3	4	3	3	2	2	2	1	1
144	8/5/21 11:17	8/5/21 11:51	0	48	1999	0	8/12/21 11:51	R_2TBPTqVxVaD8b7k	EN	2	73	2	English	Scotland	1	1	4	1	4	2	3	4	1	3	2	2	1	3	3	3	3	3	3	3	3	3	3	3	3	4	2	3	3	2	3	3	3	1	NA
145	8/5/21 11:31	8/5/21 12:15	0	52	2640	0	8/12/21 12:15	R_21bLlnmRMHgXT4a	EN	2	34	1	English	South Africa	1	1	4	2	5	2	5	5	1	5	1	4	2	4	2	2	2	4	3	1	3	3	4	2	1	2	1	4	3	3	2	4	4	1	NA
146	8/5/21 11:55	8/5/21 12:15	0	57	1167	0	8/12/21 12:15	R_uvUIPDGjDvDaf73	EN	2	33	1	English	United Kingdom	1	1	5	1	5	1	5	5	1	4	1	4	2	4	3	3	2	3	3	3	4	4	2	2	3	4	1	2	2	1	3	3	2	1	NA
147	8/5/21 12:16	8/5/21 12:27	0	87	632	0	8/12/21 12:27	R_1d52XEajSiepK5u	EN	2	42	2	English	United States	1	1	5	2	4	2	5	5	2	5	1	4	1	3	2	3	2	4	3	4	3	3	3	2	2	2	2	3	3	2	2	3	2	1	1
148	8/5/21 12:37	8/5/21 12:43	0	48	322	0	8/12/21 12:43	R_3G9A0ZtRqdDljfO	EN	2	33	2	English	England	1	1	5	1	4	1	4	5	1	5	1	3	1	3	1	1	1	4	3	1	2	3	3	2	2	1	1	4	3	3	3	4	4	1	NA
149	8/5/21 12:28	8/5/21 12:45	0	91	1025	0	8/12/21 12:45	R_1ibnIcrQsaUlphS	EN	2	24	2	English	USA	1	1	5	2	3	3	4	4	2	4	2	3	1	4	2	1	2	2	3	1	2	3	3	2	2	2	2	3	3	2	1	4	4	1	NA
150	8/5/21 12:39	8/5/21 12:46	0	35	416	0	8/12/21 12:46	R_x5aZ8PgRdvsPYHf	EN	2	41	1	English	USA	1	5	5	1	5	1	5	5	1	5	5	5	NA	NA	NA	NA	NA	NA	NA	NA	NA	NA	NA	NA	NA	NA	NA	NA	NA	NA	NA	NA	NA	NA	NA
151	8/5/21 12:41	8/5/21 13:00	0	78	1156	0	8/12/21 13:00	R_2xER3yNnu7VgW9a	EN	2	32	1	English	USA	1	1	5	1	5	1	5	5	1	4	2	2	1	4	3	3	3	2	2	2	3	2	3	2	1	1	2	3	3	3	2	3	3	1	1
152	8/5/21 12:58	8/5/21 13:04	0	48	340	0	8/12/21 13:04	R_3kdBdIFX55AOMop	EN	2	45	2	English	USA	1	1	4	1	3	1	3	4	1	4	1	3	1	2	2	2	2	3	2	2	3	3	3	3	1	2	3	4	3	4	3	4	4	1	1
153	8/5/21 13:05	8/5/21 13:16	0	48	665	0	8/12/21 13:16	R_308iiWQGLJZV6Pp	EN	2	35	2	english	northern ireland	1	2	3	1	2	4	2	3	4	2	2	2	3	4	3	1	3	1	1	2	2	1	2	4	3	4	4	2	2	4	4	2	1	1	1
154	8/9/21 10:46	8/9/21 10:49	0	48	211	0	8/16/21 10:49	R_1FkuY9jPpnohHjW	EN	2	23	2	English	England	1	1	3	1	2	2	1	3	1	2	1	3	1	4	2	1	2	4	4	1	2	4	4	3	2	1	1	4	4	2	2	4	4	1	1
155	8/9/21 10:46	8/9/21 10:50	0	48	262	0	8/16/21 10:50	R_3gMggJ5OS2Vqhp6	EN	2	30	2	English	USA	1	1	3	1	2	1	3	3	1	3	2	2	1	3	3	2	3	2	4	2	1	4	3	3	1	1	2	3	4	1	3	3	3	1	NA
156	8/9/21 10:50	8/9/21 10:53	0	39	126	0	8/16/21 10:53	R_2aynZQ1QMAl2HP6	EN	2	23	3	english	united states	1	1	3	1	3	3	3	3	1	2	1	3	1	NA	NA	NA	NA	NA	NA	NA	NA	NA	NA	NA	NA	NA	NA	NA	NA	NA	NA	NA	NA	NA	NA
157	8/9/21 10:47	8/9/21 10:57	0	57	566	0	8/16/21 10:57	R_2OOpp9iuvM1lpAk	EN	2	18	2	English	United States	2	1	3	1	2	3	3	3	1	2	2	2	2	3	2	2	2	3	3	3	3	3	2	3	2	3	3	4	2	3	3	3	3	1	1
158	8/9/21 12:15	8/9/21 12:18	0	4	154	0	8/16/21 12:18	R_27cW1gxGu3Q0ziF	EN	2	NA	NA	NA	NA	NA	NA	NA	NA	NA	NA	NA	NA	NA	NA	NA	NA	NA	NA	NA	NA	NA	NA	NA	NA	NA	NA	NA	NA	NA	NA	NA	NA	NA	NA	NA	NA	NA	NA	NA
159	8/9/21 12:15	8/9/21 12:18	0	48	179	0	8/16/21 12:18	R_3iWkaygtZjiwIY3	EN	2	24	2	English	United States	2	4	3	3	2	1	1	1	1	2	2	3	3	2	3	3	3	2	2	4	3	3	3	2	2	2	2	2	3	1	3	1	1	NA	1
160	8/9/21 12:17	8/9/21 12:28	0	48	619	0	8/16/21 12:28	R_zf2WFuFYV7i6IuJ	EN	2	50	2	english	United States	1	1	4	1	3	3	3	4	1	4	1	3	2	3	2	1	2	3	3	1	3	3	4	3	2	2	2	4	3	3	2	4	4	1	1
161	8/24/21 11:47	8/24/21 12:11	0	100	1464	1	8/24/21 12:11	R_OeBvtRmnG3Zp1fz	EN	2	34	1	English	usa	1	2	3	5	5	1	5	5	2	5	2	5	2	4	3	3	1	3	3	3	2	3	2	2	3	4	3	3	4	3	2	3	3	1	NA
162	8/24/21 11:45	8/24/21 13:02	0	100	4613	1	8/24/21 13:02	R_1OOD1l8LQQOqoYV	EN	2	37	2	english	United Kingdom	1	1	5	1	5	3	3	5	1	1	2	3	3	3	3	1	2	2	2	1	2	2	3	4	3	2	4	3	4	3	3	4	3	1	NA
163	8/24/21 11:48	8/24/21 13:02	0	100	4405	1	8/24/21 13:02	R_2PjOPd55TU3Rcws	EN	2	27	2	English	UK	1	1	5	1	4	1	4	5	1	4	1	4	1	4	1	2	2	4	4	2	2	3	4	2	2	2	3	3	3	3	2	4	4	1	1
164	8/24/21 11:45	8/24/21 13:02	0	100	4612	1	8/24/21 13:02	R_2CU5qHayXsZ402S	EN	2	38	2	English	United Kingdom	1	1	4	1	4	1	5	5	1	3	2	4	1	4	1	1	2	4	4	1	1	4	4	1	1	1	1	4	4	2	1	4	4	1	1
165	8/24/21 11:45	8/24/21 13:02	0	100	4604	1	8/24/21 13:02	R_1lshcZYpxpdaXy0	EN	2	28	1	English	United States	2	1	3	2	2	3	4	3	1	2	2	4	1	3	4	3	4	3	2	3	4	2	2	4	3	4	4	2	2	4	3	2	2	1	1
166	8/24/21 11:46	8/24/21 13:02	0	100	4536	1	8/24/21 13:02	R_3nveWLJdN0whbYG	EN	2	29	1	English	USA	1	1	3	1	1	1	2	3	1	2	2	2	1	4	2	2	3	4	4	1	1	3	4	2	1	1	2	4	4	2	1	4	4	1	1
167	8/24/21 11:45	8/24/21 13:02	0	100	4617	1	8/24/21 13:02	R_2VR6c8M16I92UW9	EN	2	35	2	English	United Kingdom	1	1	4	1	2	2	2	3	1	2	2	3	1	3	2	2	2	3	3	2	3	2	3	3	2	3	2	3	3	3	3	3	3	1	1
168	8/24/21 11:48	8/24/21 13:02	0	100	4487	1	8/24/21 13:02	R_3RflkrYGH10BUTy	EN	2	21	1	English	South Africa	1	1	5	1	3	1	3	4	1	3	1	2	2	2	4	4	4	3	2	3	4	3	3	4	3	4	4	2	2	1	4	1	1	1	1
169	8/24/21 11:48	8/24/21 13:03	0	100	4509	1	8/24/21 13:03	R_2qw9emjbqsLmNIs	EN	2	19	1	English	Canada	1	1	1	1	4	3	4	5	1	3	2	5	1	4	2	1	2	4	3	2	4	4	4	2	2	2	2	4	3	3	2	3	3	1	1
170	8/24/21 11:45	8/24/21 13:03	0	100	4671	1	8/24/21 13:03	R_3lMPXRuK7QFze4l	EN	2	24	1	English	United Kingdom	1	1	4	1	4	1	4	5	1	4	1	4	1	4	3	2	3	4	4	2	2	4	4	2	1	1	1	3	1	1	2	4	4	1	1
171	8/24/21 11:55	8/24/21 13:03	0	100	4124	1	8/24/21 13:03	R_27p0dmQ0Ju6Izx4	EN	2	29	2	English	UK	1	1	4	1	4	3	5	4	1	4	2	4	2	3	3	3	3	2	3	3	2	3	3	3	2	3	3	3	3	4	3	3	3	1	1
172	8/24/21 11:48	8/24/21 13:04	0	100	4571	1	8/24/21 13:04	R_3qrhWnwPkINjCNf	EN	2	35	1	English	U.S.A	1	2	4	1	4	2	4	4	2	4	2	2	3	2	3	2	2	4	3	1	3	3	3	1	3	2	2	3	3	2	2	3	3	1	1
173	8/25/21 10:50	8/25/21 11:20	0	100	1773	1	8/25/21 11:20	R_2rIbaTL20wOTLON	EN	2	33	2	English	United States	1	1	4	1	3	1	5	5	1	5	2	3	2	4	1	2	2	3	3	2	3	4	3	1	1	3	3	4	3	1	3	4	4	1	1
174	8/25/21 11:12	8/25/21 11:24	0	100	711	1	8/25/21 11:24	R_1gpW2SIKYwmNqFX	EN	2	36	1	english	usa	3	4	4	3	4	5	4	3	4	5	4	3	4	4	3	2	3	4	3	3	4	3	4	3	3	3	4	3	4	3	3	3	4	1	NA
175	8/25/21 10:52	8/25/21 12:02	0	100	4220	1	8/25/21 12:02	R_20PxqZYpNmtnqBs	EN	2	32	2	English	USA	1	1	5	2	4	1	4	5	2	5	3	3	3	2	4	4	1	3	3	2	2	3	2	3	3	2	2	2	4	3	3	4	3	1	1
176	8/25/21 10:46	8/25/21 12:02	0	100	4558	1	8/25/21 12:02	R_1JRghGZcLuWzlCm	EN	2	25	2	English	Mexico	2	1	4	1	2	1	4	4	1	4	2	4	1	3	2	1	2	4	4	1	1	3	3	1	1	1	1	4	4	2	1	4	4	1	NA
177	8/25/21 10:53	8/25/21 12:02	0	100	4155	1	8/25/21 12:02	R_1JXCNHcJoFg33jw	EN	2	30	1	English	United Kingdom	2	1	2	1	4	1	4	4	2	4	2	3	1	3	2	2	2	2	3	2	4	3	3	2	3	2	2	3	3	2	2	3	3	1	1
178	8/25/21 10:47	8/25/21 12:02	0	100	4520	1	8/25/21 12:02	R_3PbjgddxmKVvOJ4	EN	2	24	2	English	USA	2	1	3	1	2	3	1	3	1	2	3	2	1	3	3	3	3	2	2	3	3	3	2	2	3	3	3	2	3	3	4	3	3	1	1
179	8/25/21 10:54	8/25/21 12:03	0	100	4123	1	8/25/21 12:03	R_3efq7nhYCYRmvKg	EN	2	44	1	english	usa	2	4	3	3	3	3	4	3	3	4	3	2	3	2	3	2	3	1	2	2	3	1	3	2	3	2	3	1	3	2	3	2	3	1	NA
180	8/25/21 10:46	8/25/21 12:03	0	100	4612	1	8/25/21 12:03	R_3qx4twGCCsVIFxi	EN	2	31	1	English	United States	1	1	2	2	2	3	2	4	3	3	3	4	3	3	2	3	2	2	2	3	2	3	2	2	2	2	3	3	2	3	3	2	2	1	1
181	8/25/21 10:47	8/25/21 12:03	0	100	4564	1	8/25/21 12:03	R_3MaKcyDYCl7BAzm	EN	2	31	2	English	USA	1	1	5	1	4	3	3	5	2	4	1	4	3	4	1	1	1	3	3	2	2	3	3	2	3	3	2	4	3	3	2	3	4	1	1
182	8/25/21 10:46	8/25/21 12:03	0	100	4619	1	8/25/21 12:03	R_3nMAM94VCTtZD2U	EN	2	34	2	English	United States	2	1	4	1	1	4	5	5	2	4	2	2	3	3	3	3	3	3	3	3	3	2	3	3	3	3	3	2	3	4	3	3	3	1	NA
183	8/25/21 10:47	8/25/21 12:04	0	100	4618	1	8/25/21 12:04	R_2b2Bz7bCO6Mwliq	EN	2	22	2	English	Canada	1	1	4	1	2	2	2	3	1	2	2	3	2	3	4	2	3	3	3	4	3	4	3	4	4	4	3	3	3	4	4	3	3	1	1
184	8/25/21 10:45	8/25/21 12:06	0	100	4852	1	8/25/21 12:06	R_2CHVVhCio460Ysr	EN	2	35	2	English	United Kingdom	1	1	4	1	2	1	3	5	1	1	1	3	1	3	3	4	2	3	3	2	2	4	3	2	2	2	3	4	2	1	3	2	2	1	1
185	8/26/21 9:46	8/26/21 9:54	0	100	480	1	8/26/21 9:54	R_1q3vLC0LZM5vc8o	EN	2	44	1	English	United Kingdom	3	1	5	1	5	1	5	5	2	5	5	1	2	3	4	4	4	1	4	4	4	1	1	4	4	4	4	1	1	4	4	1	1	1	1
186	8/26/21 9:46	8/26/21 10:07	0	100	1217	1	8/26/21 10:07	R_2DM7Or38fr4GMJE	EN	2	50	1	English	USA	1	1	4	1	5	1	3	4	1	4	1	5	3	4	1	1	3	3	4	1	2	3	3	2	2	3	1	2	4	3	1	4	3	1	1
187	8/26/21 9:49	8/26/21 10:37	0	100	2864	1	8/26/21 10:37	R_1KpQ0OJFfHBlp7l	EN	2	32	2	english	South Africa	1	1	5	1	5	3	5	5	1	5	1	5	1	3	2	3	2	3	3	1	2	3	4	2	2	1	1	3	2	3	1	4	4	1	1
188	8/26/21 10:07	8/26/21 10:41	0	100	2068	1	8/26/21 10:41	R_ufUC5E2emSDDq4p	EN	2	50	1	English	United States of America	1	2	1	1	4	2	4	5	1	5	2	4	3	3	1	4	2	1	3	1	2	4	3	2	1	2	1	3	4	3	2	4	3	1	NA
189	8/26/21 9:48	8/26/21 10:48	0	100	3604	1	8/26/21 10:48	R_2i6W5GEqYbGCoJr	EN	2	30	1	English	USA	2	5	4	3	4	2	4	3	2	4	4	4	5	3	4	3	2	4	3	4	2	3	4	2	3	4	3	2	3	4	2	3	4	1	NA
190	8/26/21 9:51	8/26/21 10:55	0	100	3869	1	8/26/21 10:55	R_1hMUT43VUS5jRaZ	EN	2	47	1	English	United States	1	2	4	1	5	1	4	4	1	5	2	4	4	3	2	2	3	2	3	3	2	2	3	2	3	2	2	3	2	2	2	3	2	1	NA
191	8/26/21 9:45	8/26/21 10:58	0	100	4385	1	8/26/21 10:58	R_Bxe9jk2sVjjy1qx	EN	2	23	3	english	United States	1	1	5	1	4	2	3	5	1	4	1	4	1	4	2	1	1	4	4	1	1	4	4	1	1	1	1	4	4	2	1	4	4	1	1
192	8/26/21 9:46	8/26/21 10:58	0	100	4311	1	8/26/21 10:58	R_3fBGZSudZoL0EMl	EN	2	34	2	English	United States	2	1	4	1	3	2	3	4	1	3	1	3	1	3	3	1	2	3	3	2	3	3	4	2	2	3	3	3	3	3	2	4	4	1	NA
193	8/26/21 9:45	8/26/21 10:58	0	100	4391	1	8/26/21 10:58	R_abEpEj4AhvYz25H	EN	2	18	2	English	Canada	1	1	3	1	2	3	3	4	1	3	2	4	2	3	2	2	2	3	4	2	2	3	3	2	2	2	2	3	3	3	2	3	3	1	1
194	8/26/21 9:59	8/26/21 10:59	0	100	3584	1	8/26/21 10:59	R_2Yc8eb3vnFchg8z	EN	2	62	2	English	England	1	1	3	1	2	1	3	3	1	2	1	3	1	4	1	1	1	3	3	1	2	4	3	2	2	2	2	4	3	1	1	3	4	1	1
195	8/26/21 9:46	8/26/21 10:59	0	100	4365	1	8/26/21 10:59	R_1jiUs9pwK0AyM4y	EN	2	21	2	English	US	5	3	4	3	2	4	3	3	5	2	4	2	4	2	4	4	4	1	1	4	4	2	2	4	4	4	4	2	2	4	4	2	2	1	1
196	8/26/21 9:47	8/26/21 10:59	0	100	4327	1	8/26/21 10:59	R_1lrunVIBYUVH00I	EN	2	29	1	english	uk	1	1	3	1	2	1	3	3	1	4	1	3	1	4	1	1	2	4	4	1	1	3	4	2	3	2	1	3	3	2	2	4	3	1	NA
197	8/26/21 11:21	8/26/21 11:27	0	100	407	1	8/26/21 11:27	R_1pPzMtfeqFlVKyp	EN	2	31	1	English	United states of America	1	1	5	1	5	1	5	5	1	5	1	5	1	4	1	1	1	4	3	1	1	4	4	1	1	1	1	4	4	1	4	4	4	1	NA
198	8/26/21 11:44	8/26/21 11:59	0	100	888	1	8/26/21 11:59	R_1CpD5SfIvzQkJbY	EN	2	32	2	English	United Kingdom	1	1	5	1	4	2	3	3	1	3	1	2	1	3	2	3	3	3	3	2	2	3	2	2	2	2	3	2	2	4	2	3	3	1	1
199	8/26/21 11:37	8/26/21 12:02	0	100	1484	1	8/26/21 12:02	R_3M4e3viLm4z1TK3	EN	2	35	2	English	United Kingdom	1	1	4	1	4	2	4	5	1	3	2	2	2	3	3	4	4	2	3	3	3	3	2	2	2	3	3	3	2	2	2	2	2	1	NA
200	8/26/21 11:16	8/26/21 12:32	0	100	4580	1	8/26/21 12:32	R_1K8gzzbzW6NAlQI	EN	2	23	2	English	United States	1	1	1	1	1	2	1	3	1	2	2	2	1	3	3	3	4	2	2	3	3	3	2	4	4	3	4	2	2	2	3	3	3	1	1
201	8/26/21 11:16	8/26/21 12:32	0	100	4611	1	8/26/21 12:32	R_x57YK1eQo9axuet	EN	2	40	1	English	England	1	1	4	1	4	1	4	4	1	4	1	3	1	3	3	1	1	3	2	2	2	3	2	3	2	4	3	1	1	1	3	3	3	1	NA
202	8/26/21 11:15	8/26/21 12:32	0	100	4637	1	8/26/21 12:33	R_1d0MHfbFIU5amCP	EN	2	37	2	English	Canada	1	1	4	1	3	1	3	4	1	3	1	3	1	4	1	1	1	3	3	1	2	3	3	2	1	1	1	4	4	2	2	4	4	1	1
203	8/26/21 11:15	8/26/21 12:33	0	100	4659	1	8/26/21 12:33	R_1LScSJe10eMlwqp	EN	2	36	1	English	England	1	1	3	1	4	2	3	4	1	3	1	2	2	4	3	3	3	3	4	2	3	2	2	3	2	3	3	2	2	4	2	3	3	1	1
204	8/26/21 11:25	8/26/21 12:33	0	100	4061	1	8/26/21 12:33	R_r9c7NPBl8RPV2BH	EN	2	25	2	English	United States	2	1	3	1	1	2	1	2	4	1	2	3	1	4	3	3	2	3	4	1	1	2	3	2	2	3	2	1	2	4	1	3	3	1	1
205	8/26/21 11:16	8/26/21 12:33	0	100	4618	1	8/26/21 12:33	R_bBZS6jSF0LhEWJP	EN	2	22	2	English	South Africa	3	1	5	1	4	1	4	5	1	5	3	3	3	3	2	3	3	3	2	3	3	2	2	3	3	3	3	3	2	3	2	2	2	1	1
206	8/26/21 11:18	8/26/21 12:33	0	100	4535	1	8/26/21 12:33	R_3jZpsqcNJfMDdIT	EN	2	24	1	English	UK	1	1	3	1	2	3	4	4	2	4	5	1	2	3	4	4	4	3	3	4	3	3	3	2	2	4	4	4	3	4	4	4	4	1	1
207	8/26/21 11:15	8/26/21 12:34	0	100	4710	1	8/26/21 12:34	R_1eFTADfC2CgaEdq	EN	2	50	2	English	England	1	1	4	1	2	2	3	4	1	3	1	4	1	4	3	1	2	2	4	1	2	3	4	2	2	1	3	4	4	2	2	4	4	1	1
208	8/26/21 11:17	8/26/21 12:35	0	100	4677	1	8/26/21 12:35	R_20UQZwqF7Nbb7MR	EN	2	42	1	English	United States	1	1	3	1	2	1	3	3	1	3	1	3	1	3	1	1	1	3	3	1	2	3	3	2	1	2	1	2	3	2	2	4	4	1	NA
209	8/26/21 11:17	8/26/21 12:36	0	100	4733	1	8/26/21 12:36	R_ys7XyjjJiRNmnT3	EN	2	41	1	English	USA	1	1	3	1	5	1	5	4	1	5	1	4	1	4	1	1	2	4	4	1	1	4	3	1	1	2	1	4	4	1	2	4	4	1	1
210	8/27/21 9:47	8/27/21 10:01	0	100	830	1	8/27/21 10:01	R_24McS9xTkaOVS55	EN	2	20	2	English	United States	1	1	2	1	1	1	1	4	1	3	2	2	1	3	2	3	2	3	3	1	2	4	3	2	2	2	3	3	2	2	3	3	3	1	1
211	8/27/21 9:51	8/27/21 10:03	0	100	711	1	8/27/21 10:03	R_6m5e6DTz1O5tFg5	EN	2	41	1	English	USA	4	3	2	3	2	3	2	3	4	5	5	3	4	3	4	3	4	3	4	3	4	3	4	3	4	3	4	3	4	3	4	3	4	1	NA
212	8/27/21 9:45	8/27/21 11:01	0	100	4544	1	8/27/21 11:01	R_1lsFERAaG9ceg1G	EN	2	19	2	english	scotland	2	1	1	1	3	2	2	3	1	1	2	3	2	4	2	4	2	4	2	4	3	3	3	2	2	3	3	3	2	3	1	3	2	1	1
213	8/27/21 9:46	8/27/21 11:01	0	100	4516	1	8/27/21 11:01	R_2vjm8ydTHYQFsH0	EN	2	35	2	english	United Kingdom	1	1	4	1	4	3	5	4	1	3	2	1	2	3	3	4	4	2	3	3	3	3	3	4	3	4	4	2	2	1	4	3	3	1	1
214	8/27/21 9:45	8/27/21 11:02	0	100	4584	1	8/27/21 11:02	R_1FysRjAiSYZoolB	EN	2	22	2	English	Canada	1	1	1	1	3	3	2	4	2	1	2	3	2	3	4	4	3	3	3	4	4	2	3	2	3	4	4	2	2	4	4	2	3	1	1
215	8/27/21 9:46	8/27/21 11:02	0	100	4542	1	8/27/21 11:02	R_3n730AvXCjayL0y	EN	2	27	2	English	Australia	1	1	4	1	2	2	2	4	2	3	1	3	1	3	2	3	3	4	4	2	2	3	3	2	3	2	2	2	3	4	2	4	4	1	1
216	8/27/21 9:50	8/27/21 11:02	0	100	4329	1	8/27/21 11:02	R_1IM29sI3t1OYIrB	EN	2	48	2	English	United Kingdom	1	1	4	1	4	1	3	4	1	3	1	4	1	4	2	2	2	4	3	1	2	4	4	1	1	2	1	3	4	1	2	4	4	1	NA
217	8/27/21 9:45	8/27/21 11:02	0	100	4621	1	8/27/21 11:02	R_1F4EscT1dVjSKyQ	EN	2	23	1	English	Canada	1	1	3	1	2	1	2	3	1	2	2	3	1	3	1	1	1	2	3	2	2	2	3	2	2	2	2	4	3	2	3	3	3	1	1
218	8/27/21 9:46	8/27/21 11:02	0	100	4583	1	8/27/21 11:02	R_22YdJXyupxiEwrk	EN	2	46	1	English	United Kingdom	1	1	4	1	1	1	4	4	1	3	1	4	1	3	1	1	1	4	4	1	1	3	4	1	1	1	1	4	4	3	1	4	4	1	1
219	8/27/21 9:57	8/27/21 11:03	0	100	3903	1	8/27/21 11:03	R_1E11rTVUVGhRQdz	EN	2	26	1	English	Canada	1	1	3	1	3	2	3	4	1	2	1	3	1	3	2	1	2	4	4	1	1	3	3	2	1	2	1	2	4	2	1	4	4	1	NA
220	8/27/21 9:48	8/27/21 11:03	0	100	4519	1	8/27/21 11:03	R_1hFQAuQtcNQv1mu	EN	2	41	1	English	South Africa	1	1	5	1	5	1	5	5	1	5	1	4	1	4	2	1	2	4	4	2	2	4	4	1	1	2	1	4	4	2	1	4	4	1	NA
221	8/27/21 9:46	8/27/21 11:07	0	100	4902	1	8/27/21 11:07	R_2ziiC6T6S4qFUP8	EN	2	21	2	ENGLISH	United States	2	2	5	1	3	5	4	4	2	3	2	3	2	3	2	4	3	2	3	3	2	4	3	2	3	3	2	3	2	3	2	3	2	1	1
222	8/27/21 11:57	8/27/21 12:05	0	100	442	1	8/27/21 12:05	R_3hxrEYWl19jSFcU	EN	2	24	1	English	United States	1	1	4	1	3	2	3	3	1	3	2	3	1	3	2	3	3	3	3	2	2	3	3	3	4	2	3	3	3	2	3	2	3	1	1
223	8/27/21 12:02	8/27/21 12:08	0	100	322	1	8/27/21 12:08	R_2PiBIoVXKMz4RTX	EN	2	46	1	English	England	3	1	3	3	2	3	2	3	2	3	2	1	2	1	3	3	3	1	1	4	4	2	3	4	3	4	3	3	3	4	3	2	2	1	1
224	8/27/21 11:40	8/27/21 12:09	0	100	1698	1	8/27/21 12:09	R_7TVxLymxo2ACOqd	EN	2	30	1	english	australia	1	1	4	1	2	1	1	5	1	3	1	3	1	3	2	3	1	3	3	3	3	3	2	1	3	1	1	4	3	2	3	2	2	1	NA
225	8/27/21 12:07	8/27/21 12:17	0	100	576	1	8/27/21 12:17	R_3hiMsijDiQ7reIK	EN	2	22	2	english	USA	3	1	3	2	1	1	1	3	1	1	4	2	1	4	4	3	4	3	3	4	3	4	3	3	3	2	4	2	3	2	3	3	3	1	1
226	8/27/21 12:09	8/27/21 12:21	0	100	709	1	8/27/21 12:21	R_YRmUxS6bKBlHrDX	EN	2	49	1	english	usa	1	1	5	1	4	2	4	5	1	4	1	4	1	4	2	1	2	4	4	1	2	3	4	2	1	1	2	4	4	3	2	4	4	1	1
227	8/27/21 11:16	8/27/21 12:31	0	100	4536	1	8/27/21 12:31	R_2zAaFUzMMeTGBrc	EN	2	25	2	English	USA	1	1	2	1	3	1	2	2	1	1	3	2	2	4	2	2	3	3	3	2	3	2	3	2	2	3	3	4	3	3	3	3	3	1	NA
228	8/27/21 11:16	8/27/21 12:31	0	100	4525	1	8/27/21 12:31	R_1P6LdgSMOMiJQHM	EN	2	40	2	English	United States	1	1	4	1	1	2	2	4	1	4	1	3	1	4	2	2	2	3	3	2	3	4	4	2	2	3	2	4	3	3	2	4	4	1	1
229	8/27/21 11:17	8/27/21 12:32	0	100	4501	1	8/27/21 12:32	R_ABE9ubMlO0cbBa9	EN	2	32	2	English	USA	1	1	3	1	2	1	2	3	1	2	2	2	1	4	3	2	4	3	3	4	2	3	3	3	3	3	4	2	3	3	3	3	3	1	NA
230	8/27/21 11:17	8/27/21 12:32	0	100	4499	1	8/27/21 12:32	R_23UVXUYrACGwQaf	EN	2	32	2	English	England	1	1	4	1	2	1	4	4	1	3	2	3	2	3	3	1	3	4	4	3	3	3	4	3	3	2	3	4	4	4	3	4	4	1	NA
231	8/27/21 11:18	8/27/21 12:32	0	100	4442	1	8/27/21 12:32	R_3n7Uqi8cNpadPSw	EN	2	54	2	English	uk	1	1	2	1	2	2	2	2	1	3	1	4	1	4	3	2	2	4	4	1	2	4	4	2	2	2	2	4	4	2	2	4	4	1	1
232	8/27/21 11:15	8/27/21 12:32	0	100	4597	1	8/27/21 12:32	R_1lype03wvvdFJX3	EN	2	27	2	English	United States	1	1	3	1	2	2	2	4	1	1	1	4	2	3	2	2	2	3	3	1	1	3	4	2	1	1	1	3	4	4	1	4	4	1	1
233	8/27/21 11:23	8/27/21 12:33	0	100	4165	1	8/27/21 12:33	R_2aeRP5GpMPlKF0v	EN	2	51	1	english	uk	1	1	3	1	3	1	3	3	1	3	1	3	1	3	2	2	2	3	3	2	2	3	3	2	1	2	2	2	3	2	2	4	4	1	NA
234	8/27/21 11:20	8/27/21 12:33	0	100	4414	1	8/27/21 12:33	R_2thi3pP32evkTHU	EN	2	28	2	English	South Africa	1	1	5	1	3	4	4	4	1	4	1	3	1	3	2	2	2	3	3	2	2	3	3	2	2	2	2	3	3	3	2	3	3	1	NA
235	8/27/21 11:17	8/27/21 12:34	0	100	4633	1	8/27/21 12:34	R_2X6dc8LSNlNJ6C6	EN	2	38	2	english	United States	1	1	2	1	3	1	2	1	1	2	1	2	2	3	3	3	3	2	2	2	3	2	3	2	2	3	3	3	2	4	3	3	4	1	NA
236	8/24/21 11:45	8/24/21 11:48	0	48	140	0	8/31/21 11:48	R_Tngotnojr8iIwRr	EN	2	38	1	English	USA	3	2	4	1	1	1	3	3	1	1	1	1	3	1	4	4	4	1	1	4	4	1	1	4	4	4	4	1	1	2	4	1	1	1	NA
237	8/24/21 11:48	8/24/21 11:54	0	48	352	0	8/31/21 11:54	R_vJ579pEkcsiXlyp	EN	2	19	2	English	United States	1	1	3	1	1	1	2	3	1	2	1	3	2	3	1	1	2	3	3	1	1	3	3	1	3	1	1	4	3	2	1	4	4	1	NA
238	8/25/21 10:45	8/25/21 10:47	0	4	85	0	9/1/21 10:47	R_URpbFR4CI6rQM5H	EN	2	NA	NA	NA	NA	NA	NA	NA	NA	NA	NA	NA	NA	NA	NA	NA	NA	NA	NA	NA	NA	NA	NA	NA	NA	NA	NA	NA	NA	NA	NA	NA	NA	NA	NA	NA	NA	NA	NA	NA
239	8/25/21 10:47	8/25/21 10:50	0	46	212	0	9/1/21 10:50	R_szkAzqINxVA9GtH	EN	2	27	2	English	United States	1	1	3	1	1	1	3	3	1	1	2	1	1	3	2	2	3	1	2	2	2	3	2	3	3	2	3	3	3	3	3	3	3	1	1
240	8/26/21 9:46	8/26/21 9:51	0	38	332	0	9/2/21 9:51	R_3mfdPSQyGVgRZ0E	EN	2	29	2	English	USA	1	1	1	1	2	1	1	3	1	3	2	2	2	NA	NA	NA	NA	NA	NA	NA	NA	NA	NA	NA	NA	NA	NA	NA	NA	NA	NA	NA	NA	NA	NA
241	8/26/21 9:45	8/26/21 10:13	0	46	1653	0	9/2/21 10:13	R_29aS4bsR7eUpn3z	EN	2	23	2	english	wales	1	1	4	1	3	3	3	3	2	2	1	3	1	3	2	1	1	2	3	2	2	3	3	2	2	2	2	3	3	3	3	3	3	1	1
242	8/26/21 10:13	8/26/21 10:18	0	46	306	0	9/2/21 10:18	R_SAJiMjJAd09O7S1	EN	2	28	1	English	England	1	1	1	1	4	3	4	4	1	2	2	3	3	3	1	2	2	3	3	3	3	4	2	3	3	3	2	3	3	2	3	3	2	1	NA
243	8/26/21 11:17	8/26/21 11:24	0	46	397	0	9/2/21 11:24	R_Bs8O3rXw6ZYNjFv	EN	2	43	2	English	United States	2	2	4	1	2	2	1	4	1	3	3	1	4	2	4	4	4	1	2	4	4	3	2	3	3	3	3	1	2	3	4	1	1	1	1
244	8/26/21 11:18	8/26/21 11:30	0	46	740	0	9/2/21 11:30	R_2DYbvk0ZFoWP82d	EN	2	27	1	English	United States	1	1	4	1	2	1	4	5	1	4	2	2	1	3	3	1	3	3	2	1	3	2	3	2	2	1	3	3	3	4	3	4	4	1	NA
245	8/26/21 11:22	8/26/21 11:33	0	46	608	0	9/2/21 11:33	R_x6oX7VqWOfza8o1	EN	2	19	1	English	Poland	1	1	1	1	3	2	3	3	2	3	2	2	1	4	2	2	3	4	3	3	2	3	2	3	2	2	2	3	3	2	3	2	3	1	NA
246	8/26/21 11:16	8/26/21 11:35	0	46	1184	0	9/2/21 11:35	R_2Eg9f1aDIU94dU7	EN	2	26	2	English	United States	1	1	4	1	3	3	4	4	1	4	1	4	1	4	1	1	1	3	3	1	1	3	4	2	1	1	1	4	4	2	1	4	4	1	1
247	8/26/21 11:32	8/26/21 11:47	0	46	903	0	9/2/21 11:47	R_uxoW5SUtyuwjVIZ	EN	2	21	2	English	United States	1	1	4	3	4	4	2	4	1	3	2	4	2	4	3	2	3	4	4	2	4	4	3	3	2	3	1	2	2	2	3	4	4	1	1
248	8/26/21 11:45	8/26/21 12:16	0	71	1844	0	9/2/21 12:16	R_33sw4C9becmJcdv	EN	2	52	2	English	England	1	1	4	1	2	1	2	4	1	4	1	4	1	4	2	1	1	4	4	1	2	4	4	2	1	2	1	4	4	2	1	4	4	1	NA
249	8/27/21 9:47	8/27/21 9:48	0	21	64	0	9/3/21 9:48	R_2uBrCE8RJ9PBdfc	EN	2	28	2	English	USA	NA	NA	NA	NA	NA	NA	NA	NA	NA	NA	NA	NA	NA	NA	NA	NA	NA	NA	NA	NA	NA	NA	NA	NA	NA	NA	NA	NA	NA	NA	NA	NA	NA	NA	NA
250	8/27/21 9:48	8/27/21 10:01	0	54	808	0	9/3/21 10:01	R_2TBJVnJeZDlq0Oq	EN	2	32	2	english	usa	1	2	3	2	5	2	5	5	2	5	1	5	2	4	1	1	1	3	3	2	4	4	4	2	4	2	2	4	4	1	1	4	4	1	NA
251	8/27/21 9:47	8/27/21 10:02	0	46	869	0	9/3/21 10:02	R_rjBgo5kiP7bKEzT	EN	2	34	2	English	United States	1	1	4	1	4	1	3	4	1	3	1	2	1	4	2	1	2	3	3	2	3	3	3	2	2	3	3	4	3	3	2	4	4	1	NA
252	8/27/21 10:04	8/27/21 10:15	0	46	612	0	9/3/21 10:15	R_3nwPitb4fHk0fwM	EN	2	40	2	shona	South Africa	1	1	4	1	5	4	4	4	3	5	3	4	2	3	2	2	3	3	3	3	3	3	3	2	2	3	3	3	3	3	4	3	3	1	1
253	8/27/21 10:02	8/27/21 10:18	0	46	911	0	9/3/21 10:18	R_1OJDG0HK55TXzOS	EN	2	39	2	English	United Kingdom	1	1	5	1	5	1	5	5	1	5	1	5	1	4	1	1	1	4	4	1	1	4	4	1	1	1	1	4	4	2	1	4	4	1	1
254	8/27/21 11:15	8/27/21 11:19	0	46	251	0	9/3/21 11:20	R_22mMRdvgrNgptZS	EN	2	30	1	english	USA	1	2	3	2	1	2	3	3	1	3	2	2	2	3	3	3	3	3	3	3	2	3	3	3	2	2	3	2	3	3	3	3	3	1	1
255	8/27/21 11:16	8/27/21 11:22	0	46	370	0	9/3/21 11:22	R_1MXkalT2WFcWKLE	EN	2	36	2	English	USA	1	1	4	1	3	2	3	4	1	3	1	2	1	4	2	2	2	3	3	2	2	2	3	2	2	2	2	3	4	3	2	4	4	1	1
256	8/27/21 11:23	8/27/21 11:28	0	46	294	0	9/3/21 11:28	R_2PAL8RuS5CZRS49	EN	2	39	1	English	United States	1	1	5	1	3	1	4	5	1	4	1	4	1	4	1	1	1	4	4	1	1	4	4	1	1	1	1	4	4	1	1	4	4	1	NA
257	8/27/21 11:30	8/27/21 11:40	0	54	615	0	9/3/21 11:40	R_3p4gZlSq4V1bpWu	EN	2	19	1	English	USA	1	1	2	1	2	1	3	4	1	3	1	2	1	3	2	2	2	4	3	1	1	3	3	2	2	1	1	3	3	2	2	3	3	1	NA
258	8/27/21 11:17	8/27/21 11:58	0	46	2442	0	9/3/21 11:58	R_An8teMGjZ1RDRRf	EN	2	28	1	English	United States	1	1	4	1	4	1	4	4	1	4	1	2	2	3	1	1	1	3	3	1	3	3	3	1	3	1	1	3	4	4	2	4	4	1	NA
259	8/27/21 12:06	8/27/21 12:06	0	4	15	0	9/3/21 12:06	R_3Pn3d61SJGDKpqA	EN	2	NA	NA	NA	NA	NA	NA	NA	NA	NA	NA	NA	NA	NA	NA	NA	NA	NA	NA	NA	NA	NA	NA	NA	NA	NA	NA	NA	NA	NA	NA	NA	NA	NA	NA	NA	NA	NA	NA	NA
260	8/27/21 11:40	8/27/21 12:07	0	88	1593	0	9/3/21 12:07	R_3k6taXEyH23X7eh	EN	2	35	1	English	USA	1	1	4	1	5	2	5	4	1	4	4	2	2	2	3	2	4	2	2	1	2	2	2	3	2	4	2	2	2	1	3	2	2	1	1
261	8/27/21 11:16	8/27/21 12:11	0	46	3290	0	9/3/21 12:11	R_xmAcUX9i8Go4YGR	EN	2	27	2	English	United States	2	1	4	1	3	2	4	4	1	3	2	5	1	4	1	1	2	3	3	1	2	3	4	2	1	1	2	4	4	3	2	4	4	1	NA
262	8/27/21 11:51	8/27/21 12:24	0	46	1940	0	9/3/21 12:24	R_6nVr2Dcr3Lsl5AJ	EN	2	39	2	English	UK	1	1	4	1	4	1	3	4	1	4	1	3	1	4	2	2	2	4	4	1	4	4	4	2	2	2	2	3	4	2	2	4	4	1	1
263	8/27/21 11:16	8/27/21 12:29	0	46	4343	0	9/3/21 12:29	R_1fghWc8PyapyfDU	EN	2	50	2	english	usa	1	1	4	1	3	1	3	4	1	3	4	1	2	2	4	4	4	2	1	4	4	2	2	4	4	4	4	2	1	3	4	2	2	1	NA
264	8/27/21 11:15	8/28/21 3:53	0	46	59845	0	9/4/21 3:53	R_zcZy4B3pHdrM729	EN	2	51	1	english	uk	3	1	3	1	3	1	3	3	1	3	1	3	1	4	2	2	2	2	4	2	2	4	3	2	2	2	2	2	2	2	2	2	2	1	NA
[truncated: 25 more columns]
