# Supplementary material for: Social Interactivity in Live Video Experiences Reduces Loneliness
Source: Front Digit Health. 2022 Mar 25;4:859849. doi: 10.3389/fdgth.2022.859849 (PMC8989841; doi:10.3389/fdgth.2022.859849)
Supplement: Supplementary file 3 [file Data_Sheet_3.CSV]

	StartDate	EndDate	Status	Progress	Duration (in seconds)	Finished	RecordedDate	ResponseId	UserLanguage	ucla_loneliness_post_1	ucla_loneliness_post_2	ucla_loneliness_post_3	ucla_loneliness_post_4	ucla_loneliness_post_5	ucla_loneliness_post_6	ucla_loneliness_post_7	ucla_loneliness_post_8	ucla_loneliness_post_9	ucla_loneliness_post_10	ucla_loneliness_post_11	ucla_loneliness_post_12	ucla_loneliness_post_13	ucla_loneliness_post_14	ucla_loneliness_post_15	ucla_loneliness_post_16	ucla_loneliness_post_17	ucla_loneliness_post_18	ucla_loneliness_post_19	ucla_loneliness_post_20	PROLIFIC_PID	STUDY_ID	SESSION_ID	group_id
1	8/4/21 10:35	8/4/21 10:35	0	100	0	1	8/4/21 10:35	R_9S3ivjJeYVLulhv	EN	NA	NA	NA	NA	NA	NA	NA	NA	NA	NA	NA	NA	NA	NA	NA	NA	NA	NA	NA	NA	1	{{123}}	{{234}}	1
2	8/5/21 9:04	8/5/21 9:04	0	100	0	1	8/5/21 9:04	R_40Hck4n3Pwzyiw9	EN	NA	NA	NA	NA	NA	NA	NA	NA	NA	NA	NA	NA	NA	NA	NA	NA	NA	NA	NA	NA	77	610ad0ad1b10b9c01b8293d8	610c0c0baebb2730ba1aa696	77
3	8/5/21 9:04	8/5/21 9:04	0	100	0	1	8/5/21 9:04	R_25MyqzLuqMcpT7N	EN	NA	NA	NA	NA	NA	NA	NA	NA	NA	NA	NA	NA	NA	NA	NA	NA	NA	NA	NA	NA	43	610ad0ad1b10b9c01b8293d8	610c0c28e6e417dae548aec6	43
4	8/5/21 9:05	8/5/21 9:05	0	100	0	1	8/5/21 9:05	R_2WG6dQuJU8LKP0N	EN	NA	NA	NA	NA	NA	NA	NA	NA	NA	NA	NA	NA	NA	NA	NA	NA	NA	NA	NA	NA	21	610ad0ad1b10b9c01b8293d8	610c0c35dc7af505eb786516	21
5	8/5/21 9:05	8/5/21 9:05	0	100	0	1	8/5/21 9:05	R_cAr79W7L7SMZSVP	EN	NA	NA	NA	NA	NA	NA	NA	NA	NA	NA	NA	NA	NA	NA	NA	NA	NA	NA	NA	NA	78	610ad0ad1b10b9c01b8293d8	610c0c41505adae4b425516f	78
6	8/5/21 9:05	8/5/21 9:05	0	100	0	1	8/5/21 9:05	R_1BPzAFCiXDK6fET	EN	NA	NA	NA	NA	NA	NA	NA	NA	NA	NA	NA	NA	NA	NA	NA	NA	NA	NA	NA	NA	20	610ad0ad1b10b9c01b8293d8	610c0c1612017d51f9d6c8ff	20
7	8/5/21 9:05	8/5/21 9:05	0	100	0	1	8/5/21 9:05	R_1LBArANaDNXuslU	EN	NA	NA	NA	NA	NA	NA	NA	NA	NA	NA	NA	NA	NA	NA	NA	NA	NA	NA	NA	NA	111	610ad0ad1b10b9c01b8293d8	610c0c55f45fb0d918c4d663	111
8	8/5/21 9:05	8/5/21 9:05	0	100	0	1	8/5/21 9:05	R_123Zp9DTlhIhAVq	EN	NA	NA	NA	NA	NA	NA	NA	NA	NA	NA	NA	NA	NA	NA	NA	NA	NA	NA	NA	NA	177	610ad0ad1b10b9c01b8293d8	610c0c5a57592fee6d00e38d	177
9	8/5/21 9:06	8/5/21 9:06	0	100	0	1	8/5/21 9:06	R_2X05nkFcfoKTjgi	EN	NA	NA	NA	NA	NA	NA	NA	NA	NA	NA	NA	NA	NA	NA	NA	NA	NA	NA	NA	NA	192	610ad0ad1b10b9c01b8293d8	610c0c6bb8362981ef16ac91	192
10	8/5/21 9:06	8/5/21 9:06	0	100	0	1	8/5/21 9:06	R_29h4hXruAduoXCY	EN	NA	NA	NA	NA	NA	NA	NA	NA	NA	NA	NA	NA	NA	NA	NA	NA	NA	NA	NA	NA	236	610ad0ad1b10b9c01b8293d8	610c0c199751d8ad7ad2f0ad	236
11	8/5/21 9:06	8/5/21 9:06	0	100	0	1	8/5/21 9:06	R_1P8dHOZZNi5Pzhr	EN	NA	NA	NA	NA	NA	NA	NA	NA	NA	NA	NA	NA	NA	NA	NA	NA	NA	NA	NA	NA	271	610ad0ad1b10b9c01b8293d8	610c0c7906e4ce1dd33a2cdf	271
12	8/5/21 9:07	8/5/21 9:07	0	100	0	1	8/5/21 9:07	R_2ErRq0tO9JGQpbu	EN	NA	NA	NA	NA	NA	NA	NA	NA	NA	NA	NA	NA	NA	NA	NA	NA	NA	NA	NA	NA	152	610ad0ad1b10b9c01b8293d8	610c0c92355aa91a55aab72b	152
13	8/5/21 9:09	8/5/21 9:09	0	100	0	1	8/5/21 9:09	R_x0jJNDz2ghzyFZ7	EN	NA	NA	NA	NA	NA	NA	NA	NA	NA	NA	NA	NA	NA	NA	NA	NA	NA	NA	NA	NA	180	610ad0ad1b10b9c01b8293d8	610c0d0fc4c3d3216cf6320d	180
14	8/5/21 9:12	8/5/21 9:12	0	100	0	1	8/5/21 9:12	R_1QLv602t05DwT0j	EN	NA	NA	NA	NA	NA	NA	NA	NA	NA	NA	NA	NA	NA	NA	NA	NA	NA	NA	NA	NA	68	60e4a8896c75444d031a959f	60e4ac62ef4bcbbda9851325	68
15	8/5/21 9:15	8/5/21 9:15	0	100	0	1	8/5/21 9:15	R_3CK3vfH8lAOCEVh	EN	NA	NA	NA	NA	NA	NA	NA	NA	NA	NA	NA	NA	NA	NA	NA	NA	NA	NA	NA	NA	136	610ad0ad1b10b9c01b8293d8	610c0e9f238aa2875986508d	136
16	8/5/21 9:24	8/5/21 9:24	0	100	0	1	8/5/21 9:24	R_2an0CngWRiAKEb4	EN	NA	NA	NA	NA	NA	NA	NA	NA	NA	NA	NA	NA	NA	NA	NA	NA	NA	NA	NA	NA	176	610ad0ad1b10b9c01b8293d8	610c10c8a816fe91bf5ed2ea	176
17	8/5/21 9:28	8/5/21 9:28	0	100	0	1	8/5/21 9:28	R_3KTmZOu7XO3oqPC	EN	NA	NA	NA	NA	NA	NA	NA	NA	NA	NA	NA	NA	NA	NA	NA	NA	NA	NA	NA	NA	101	610ad0ad1b10b9c01b8293d8	610c119c736265e3d9de3f2e	101
18	8/5/21 9:30	8/5/21 9:30	0	100	0	1	8/5/21 9:30	R_3qqW9npWchTcuDz	EN	NA	NA	NA	NA	NA	NA	NA	NA	NA	NA	NA	NA	NA	NA	NA	NA	NA	NA	NA	NA	147	610ad0ad1b10b9c01b8293d8	610c1215377121f228e04da9	147
19	8/5/21 9:45	8/5/21 9:45	0	100	0	1	8/5/21 9:45	R_XjPtvfcF0M8iprj	EN	NA	NA	NA	NA	NA	NA	NA	NA	NA	NA	NA	NA	NA	NA	NA	NA	NA	NA	NA	NA	2	610ad0ad1b10b9c01b8293d8	610c15866f8a310d1a5b0b17	2
20	8/5/21 9:57	8/5/21 9:57	0	100	0	1	8/5/21 9:57	R_2WPeFPYSTZ1OZNE	EN	NA	NA	NA	NA	NA	NA	NA	NA	NA	NA	NA	NA	NA	NA	NA	NA	NA	NA	NA	NA	195	610ad0ad1b10b9c01b8293d8	610c18622d5197a88cc2320f	195
21	8/5/21 10:03	8/5/21 10:03	0	100	0	1	8/5/21 10:03	R_rooL26ZNvimXLd7	EN	NA	NA	NA	NA	NA	NA	NA	NA	NA	NA	NA	NA	NA	NA	NA	NA	NA	NA	NA	NA	119	610ad0ad1b10b9c01b8293d8	610c19c45121ded844967035	119
22	8/5/21 10:38	8/5/21 10:38	0	100	0	1	8/5/21 10:38	R_3oRE7PkZtfkdoUr	EN	NA	NA	NA	NA	NA	NA	NA	NA	NA	NA	NA	NA	NA	NA	NA	NA	NA	NA	NA	NA	20	610ad0ad1b10b9c01b8293d8	610c0c1612017d51f9d6c8ff	20
23	8/5/21 10:50	8/5/21 10:53	0	100	149	1	8/5/21 10:53	R_25sBpn1kuG7pQYo	EN	3	3	2	3	3	3	2	2	3	3	3	2	2	3	3	3	2	1	4	4	68	60e4a8896c75444d031a959f	60e4ac62ef4bcbbda9851325	NA
24	8/5/21 10:52	8/5/21 10:54	0	100	94	1	8/5/21 10:54	R_2YrDkvnJdVYH1Of	EN	2	3	3	3	2	2	3	3	2	3	1	3	3	3	3	2	3	3	3	3	NA	NA	NA	NA
25	8/5/21 10:51	8/5/21 10:54	0	100	215	1	8/5/21 10:54	R_AiVENBOTWFxWEYF	EN	3	4	4	4	1	2	4	4	2	2	4	3	4	4	3	2	3	3	1	1	NA	NA	NA	NA
26	8/5/21 10:55	8/5/21 10:56	0	100	85	1	8/5/21 10:56	R_tR0Dqbw1zZT8gCJ	EN	3	3	2	3	3	3	2	3	2	3	2	2	3	3	3	2	3	2	3	3	281	610ad0ad1b10b9c01b8293d8	610c25fb8c72c438c885ba4c	281
27	8/5/21 10:55	8/5/21 10:57	0	100	92	1	8/5/21 10:57	R_11ZN2OozRrhxQme	EN	2	3	3	4	2	3	3	3	3	3	2	3	3	4	3	3	3	4	3	3	NA	NA	NA	NA
28	8/5/21 10:55	8/5/21 10:58	0	100	171	1	8/5/21 10:58	R_0SrUrPzf55WSoBb	EN	2	3	4	4	1	2	3	3	3	2	1	4	4	4	2	2	3	3	2	2	NA	NA	NA	NA
29	8/5/21 10:55	8/5/21 10:58	0	100	199	1	8/5/21 10:58	R_2BkVLpTuzyRnkNq	EN	4	2	2	2	3	4	1	1	4	4	2	2	2	2	4	4	2	2	4	4	NA	NA	NA	NA
30	8/5/21 10:57	8/5/21 10:58	0	100	57	1	8/5/21 10:58	R_2QfF3x8Genj2lmh	EN	4	2	1	2	4	4	1	1	3	4	2	2	1	2	4	4	3	2	4	4	NA	NA	NA	NA
31	8/5/21 10:59	8/5/21 11:00	0	100	66	1	8/5/21 11:00	R_2shk4h5KAAii7Kx	EN	3	2	2	2	3	3	1	2	3	3	1	3	1	1	3	3	1	2	3	3	NA	NA	NA	NA
32	8/5/21 11:17	8/5/21 11:18	0	100	65	1	8/5/21 11:18	R_2v38JYsfbYqKQqH	EN	3	2	1	2	3	2	1	1	3	3	2	1	1	1	3	3	1	2	4	4	NA	NA	NA	NA
33	8/5/21 11:19	8/5/21 11:21	0	100	90	1	8/5/21 11:21	R_265zv03JJ8FlueT	EN	3	3	2	3	2	3	2	3	3	3	3	3	4	3	3	2	3	3	2	3	6	610ad0ad1b10b9c01b8293d8	610c2bc4b8fbcdbbe77629a4	6
34	8/5/21 11:24	8/5/21 11:24	0	100	37	1	8/5/21 11:24	R_1JJYm8BXi4j836l	EN	3	2	2	2	3	3	2	2	3	3	2	2	2	2	3	3	3	2	2	3	NA	NA	NA	NA
35	8/5/21 11:31	8/5/21 11:33	0	100	125	1	8/5/21 11:33	R_DV2HuNVSugAp31L	EN	4	2	1	2	4	4	2	2	3	4	2	1	2	1	4	4	2	2	4	4	230	610ad0ad1b10b9c01b8293d8	610c2e2ce3c980c79a26e283	230
36	8/5/21 11:43	8/5/21 11:45	0	100	101	1	8/5/21 11:45	R_OjTbZc53g5vi58J	EN	3	2	1	2	2	2	3	3	2	2	2	3	2	2	3	2	2	3	3	3	NA	NA	NA	NA
37	8/5/21 11:49	8/5/21 11:54	0	100	302	1	8/5/21 11:54	R_2Crc319XU3hV7qB	EN	4	2	2	2	4	3	2	3	3	3	2	3	2	2	3	3	2	2	4	4	214	610ad0ad1b10b9c01b8293d8	610c32c8c425e093ec989995	214
38	8/5/21 12:00	8/5/21 12:02	0	100	112	1	8/5/21 12:02	R_3fUFUlvKyFPE4Zp	EN	2	3	2	3	2	3	2	1	1	2	4	3	4	3	1	4	4	3	2	3	NA	NA	NA	NA
39	8/5/21 12:05	8/5/21 12:06	0	100	30	1	8/5/21 12:06	R_2qt4zvkdT5kxIrS	EN	3	3	3	2	2	3	2	3	2	3	2	3	4	3	3	3	3	3	2	2	269	610ad0ad1b10b9c01b8293d8	610c3686ebaabe3caf42b960	269
40	8/5/21 12:04	8/5/21 12:06	0	100	136	1	8/5/21 12:06	R_3h4kiHtqmtctvwX	EN	3	1	2	2	2	3	1	2	3	2	2	2	2	2	3	3	2	2	3	4	NA	NA	NA	NA
41	8/5/21 12:23	8/5/21 12:25	0	100	125	1	8/5/21 12:25	R_2sYcXIXURZVPhIT	EN	4	2	2	2	4	4	2	2	3	4	2	2	2	2	3	4	3	3	3	3	209	610ad0ad1b10b9c01b8293d8	610c3a8e93998c90ab03e2bb	209
42	8/5/21 12:27	8/5/21 12:28	0	100	73	1	8/5/21 12:28	R_26alHZ32NnxV2qX	EN	3	2	1	1	3	3	1	1	3	3	2	1	1	1	1	3	2	1	1	3	126	610ad0ad1b10b9c01b8293d8	610c3b882cc2312f931f1b9c	126
43	8/5/21 12:29	8/5/21 12:30	0	100	91	1	8/5/21 12:30	R_3fCYtwue3V0cxaM	EN	4	1	1	1	4	4	1	1	4	4	1	1	1	1	4	4	2	1	4	4	NA	NA	NA	NA
44	8/5/21 12:30	8/5/21 12:31	0	100	88	1	8/5/21 12:31	R_4Iru7QhhPzKDzqh	EN	2	2	3	2	2	3	3	2	2	2	2	3	3	1	4	3	4	3	4	4	37	610ad0ad1b10b9c01b8293d8	610c3c3d4c2a8c4c4d25641d	37
45	8/6/21 2:27	8/6/21 2:29	0	100	119	1	8/6/21 2:29	R_2QSyTxNUeNqt0TM	EN	2	2	1	1	2	2	4	4	3	3	1	3	3	2	3	2	3	4	3	3	38	610ad0ad1b10b9c01b8293d8	610d007358ccbdcd1238ebf0	38
46	8/6/21 9:00	8/6/21 9:01	0	100	41	1	8/6/21 9:01	R_0O1UhgtzED1ObBL	EN	3	1	2	1	2	2	1	2	3	3	2	2	1	2	4	4	2	1	4	4	138	610c6270485bba9e01b7aeb2	610d5cb0207ff5787354d2e0	138
47	8/6/21 9:00	8/6/21 9:01	0	100	70	1	8/6/21 9:01	R_2TA8cjeK4CCAayh	EN	3	1	1	1	3	3	1	3	4	4	3	1	2	2	4	3	1	2	3	3	217	610c6270485bba9e01b7aeb2	610d5c9b9c39e87224ddd960	217
48	8/6/21 9:01	8/6/21 9:02	0	100	74	1	8/6/21 9:02	R_3094frcGso43mPr	EN	3	2	2	2	3	2	2	3	3	2	2	2	3	2	2	2	2	2	3	3	124	610c6270485bba9e01b7aeb2	610d5ccbb3eafdc27e1affdf	124
49	8/6/21 9:01	8/6/21 9:02	0	100	60	1	8/6/21 9:02	R_3LjUmD6VBzFhHhm	EN	2	4	4	3	2	1	3	3	3	2	3	3	4	3	2	1	1	3	2	2	153	610c6270485bba9e01b7aeb2	610d5cd3116a7ed41a26f172	153
50	8/6/21 9:02	8/6/21 9:02	0	100	47	1	8/6/21 9:02	R_2c0kIzoqy8gHX8i	EN	3	1	1	1	2	2	1	1	3	3	1	1	1	1	2	1	1	2	3	3	167	610c6270485bba9e01b7aeb2	610d5cff5091cef962090754	167
51	8/6/21 9:00	8/6/21 9:03	0	100	133	1	8/6/21 9:03	R_3oL0pgB5q7R0nTx	EN	3	2	2	2	3	3	2	2	2	3	2	2	2	2	2	2	3	2	3	3	50	610c6270485bba9e01b7aeb2	610d5cadee14dcfd3c8524b6	50
52	8/6/21 9:02	8/6/21 9:03	0	100	64	1	8/6/21 9:03	R_2dYKdZXi7AK6nkI	EN	2	2	4	2	1	1	4	4	3	1	1	4	4	4	1	4	2	4	1	1	62	610c6270485bba9e01b7aeb2	610d5d048f67332a84e50e58	62
53	8/6/21 9:01	8/6/21 9:03	0	100	116	1	8/6/21 9:03	R_24kmo6jYZYIITZy	EN	4	1	1	1	4	4	1	1	4	4	1	1	1	1	4	4	1	1	4	4	113	610c6270485bba9e01b7aeb2	610d5ce5689d0ebb42541d0b	113
54	8/6/21 9:02	8/6/21 9:03	0	100	81	1	8/6/21 9:03	R_12tHsQwrM3LPHOw	EN	3	4	3	4	1	1	4	3	3	1	4	4	4	3	4	1	3	4	3	4	243	610c6270485bba9e01b7aeb2	610d5cff19ab11e23497daef	243
55	8/6/21 9:01	8/6/21 9:04	0	100	155	1	8/6/21 9:04	R_3EbydOzQJQbYDQw	EN	3	2	2	2	3	3	2	2	3	3	2	2	2	2	3	3	2	2	3	3	55	610c6270485bba9e01b7aeb2	610d5cdb3124a0ae173c0f9c	55
56	8/6/21 9:03	8/6/21 9:04	0	100	45	1	8/6/21 9:04	R_1jJUNDbCYjrkBp6	EN	4	1	1	1	4	4	1	1	4	4	1	1	1	1	4	4	2	1	4	4	231	610c6270485bba9e01b7aeb2	610d5d5956abf7683280cf8d	231
57	8/6/21 9:02	8/6/21 9:05	0	100	178	1	8/6/21 9:05	R_2TXLqLUi4dfUpZ1	EN	3	3	2	2	2	2	3	4	3	3	2	2	2	3	3	3	4	2	3	3	96	610c6270485bba9e01b7aeb2	610d5d1939cb9fd0095177b5	96
58	8/6/21 9:01	8/6/21 9:06	0	100	312	1	8/6/21 9:06	R_1kIxHQwvwerYNOh	EN	3	2	2	3	3	3	2	2	2	3	2	2	1	3	2	4	4	3	4	4	263	610c6270485bba9e01b7aeb2	610d5c9f948efcdd3dd30a41	263
59	8/6/21 9:01	8/6/21 9:07	0	100	316	1	8/6/21 9:07	R_ALJddUKiSEhl75T	EN	4	2	2	1	2	3	1	2	4	3	2	2	2	1	3	3	2	2	3	3	42	610c6270485bba9e01b7aeb2	610d5ccf0aa8ef00ff96bae0	42
60	8/6/21 9:06	8/6/21 9:07	0	100	62	1	8/6/21 9:07	R_DddWvbzR939f4Vr	EN	3	3	4	3	3	3	3	4	3	3	3	3	3	3	2	3	4	3	3	2	163	610c6270485bba9e01b7aeb2	610d5decc265eed1c4aa3a55	163
61	8/6/21 9:05	8/6/21 9:07	0	100	133	1	8/6/21 9:07	R_soFQwRienu91ua5	EN	4	3	1	2	4	4	1	2	4	4	1	1	3	2	3	3	2	3	3	3	19	610c6270485bba9e01b7aeb2	610d5dacda1dc1d9340aff65	19
62	8/6/21 9:07	8/6/21 9:08	0	100	78	1	8/6/21 9:08	R_2fa3nncUHn0QSWQ	EN	3	2	2	2	3	4	2	2	3	3	2	2	2	2	4	4	3	2	4	4	226	610c6270485bba9e01b7aeb2	610d5e2aa6abf8115b60b38d	226
63	8/6/21 9:17	8/6/21 9:18	0	100	26	1	8/6/21 9:18	R_RIGqtWnsTyrnQpr	EN	3	2	2	2	3	3	2	2	3	3	2	2	2	2	3	3	2	2	3	3	150	610c6270485bba9e01b7aeb2	610d60a0877c8ef4181bd6fc	150
64	8/6/21 9:19	8/6/21 9:21	0	100	99	1	8/6/21 9:21	R_Q0xY91J2ZxFLjJ7	EN	3	4	3	4	2	3	4	4	3	3	4	3	3	4	3	2	2	3	2	3	46	610c6270485bba9e01b7aeb2	610d61127f8af121ed5eda7d	46
65	8/6/21 9:23	8/6/21 9:24	0	100	78	1	8/6/21 9:24	R_297gtwmTeVLJRZZ	EN	3	2	2	1	2	2	1	3	2	3	1	2	3	2	3	3	2	2	3	3	117	610c6270485bba9e01b7aeb2	610d61e68ed4406fdf739a7c	117
66	8/6/21 9:39	8/6/21 9:40	0	100	89	1	8/6/21 9:40	R_bPDrvg88RLMguJP	EN	4	2	1	2	4	4	1	1	4	4	2	1	1	1	4	4	2	2	4	4	29	610c6270485bba9e01b7aeb2	610d65b06a1711d7bc8c03d5	29
67	8/6/21 9:45	8/6/21 9:45	0	100	47	1	8/6/21 9:45	R_21zipI0crAbyKPA	EN	3	4	4	3	3	2	4	4	3	3	3	4	4	4	2	2	1	4	2	2	249	610c6270485bba9e01b7aeb2	610d670a37d80b86600bd0d9	249
68	8/6/21 10:59	8/6/21 11:00	0	100	54	1	8/6/21 11:00	R_3LbTEsVNEZnFHk6	EN	2	1	2	4	2	1	3	3	4	1	2	3	4	3	2	4	1	3	2	2	261	610c6270485bba9e01b7aeb2	610d7870c9c6f14279d6c5cb	261
69	8/6/21 12:28	8/6/21 12:33	0	100	249	1	8/6/21 12:33	R_3fAJx9NOcKU0XdY	EN	4	2	2	2	3	4	2	3	4	4	3	2	2	2	3	4	3	3	4	3	246	610c6270485bba9e01b7aeb2	610d8c8c0e9991adc68290d9	246
70	8/6/21 14:41	8/6/21 14:43	0	100	118	1	8/6/21 14:43	R_1ISjBluz0hte6Rl	EN	4	1	1	1	4	4	1	2	4	4	2	1	2	1	4	4	3	2	4	4	241	610c6270485bba9e01b7aeb2	610dac7e2bbd9e62b21d3783	241
71	8/6/21 16:37	8/6/21 16:39	0	100	145	1	8/6/21 16:39	R_3D0BM7z88ny7Q3x	EN	2	2	2	3	3	3	3	3	2	2	3	1	4	3	2	3	4	2	4	3	134	610c6270485bba9e01b7aeb2	610dc79c2d381fb6e2ecb063	134
72	8/7/21 0:54	8/7/21 0:58	0	100	198	1	8/7/21 0:58	R_1JPiZd8s97vnMwn	EN	2	3	2	2	3	2	3	3	2	3	3	2	3	2	2	3	3	3	3	2	245	610c6270485bba9e01b7aeb2	610e3c485e094a9fadfd7fb0	245
73	8/7/21 6:13	8/7/21 6:15	0	100	80	1	8/7/21 6:15	R_DvpK06AmG2UQmgp	EN	2	4	4	4	3	2	3	4	2	2	4	4	4	4	2	2	4	4	3	3	120	610ad0ad1b10b9c01b8293d8	610e86bcc1c49063373231bb	120
74	8/7/21 7:19	8/7/21 7:22	0	100	177	1	8/7/21 7:22	R_3ndTn8PHnW45Dpy	EN	3	2	1	2	4	3	1	3	4	4	2	1	2	1	4	4	1	2	4	4	73	610c6270485bba9e01b7aeb2	610e96729b3fad91c3c920bf	73
75	8/7/21 13:36	8/7/21 13:37	0	100	56	1	8/7/21 13:37	R_3L0TrrmY7d1V6QD	EN	2	2	3	3	3	2	3	4	3	3	2	3	4	4	3	2	1	3	3	3	273	610ad0ad1b10b9c01b8293d8	610eeee3501f3c433e37c9cb	273
76	8/7/21 15:55	8/7/21 15:57	0	100	164	1	8/7/21 15:57	R_A0NIsQ6IBflrxtf	EN	3	4	4	4	2	4	4	4	2	2	4	4	4	4	1	4	4	4	4	1	253	610c6270485bba9e01b7aeb2	610f0f3e9bd049ffb0d07f14	253
77	8/8/21 4:27	8/8/21 4:28	0	100	47	1	8/8/21 4:28	R_26aILf0uFBYL6dO	EN	3	2	2	2	3	3	2	3	3	3	3	2	2	2	3	3	3	2	3	3	110	610ad0ad1b10b9c01b8293d8	610fbfb7098a7c7bf1c4a7b5	110
78	8/8/21 6:31	8/8/21 6:34	0	100	179	1	8/8/21 6:34	R_2P1ZRzXApFxZL1m	EN	3	2	2	3	2	3	2	2	3	3	2	1	2	3	1	2	3	3	3	2	214	610c6270485bba9e01b7aeb2	610fdcbe36d272d051c7ed7b	214
79	8/9/21 16:04	8/9/21 16:05	0	100	77	1	8/9/21 16:05	R_3ktBCGtwIIHK23N	EN	3	3	2	3	2	3	3	3	3	3	2	3	3	3	3	3	3	3	3	3	238	610c6270485bba9e01b7aeb2	6111b4634c1ee74ad3656dcf	238
80	8/10/21 2:18	8/10/21 2:19	0	100	51	1	8/10/21 2:19	R_1DYfRjQdxjFNKNN	EN	3	1	2	3	2	2	3	2	2	2	3	3	3	3	4	2	3	3	3	3	282	610c6270485bba9e01b7aeb2	6112445aa944c9da44b4ea23	282
81	8/11/21 11:02	8/11/21 11:04	0	100	110	1	8/11/21 11:04	R_1oiiQRTkVskyRF9	EN	3	4	3	3	3	3	2	2	4	3	4	4	4	3	4	2	4	4	4	4	185	610c6270485bba9e01b7aeb2	611410a6d85a0485dc930aae	185
82	8/11/21 23:27	8/11/21 23:28	0	100	58	1	8/11/21 23:28	R_2pSK6aBRAUlb111	EN	2	3	1	3	4	3	1	3	3	3	3	2	1	2	3	3	2	2	4	4	79	610c6270485bba9e01b7aeb2	6114bf50dc4b000f66a9392c	79
83	8/12/21 8:54	8/12/21 8:56	0	100	110	1	8/12/21 8:56	R_9zaxL985dTRw9FL	EN	3	2	3	3	4	3	3	3	2	2	3	3	3	4	2	2	4	3	2	2	232	6115439ec9ae03d5107887ed	61154450bbd444d402450473	232
84	8/12/21 8:55	8/12/21 8:56	0	100	73	1	8/12/21 8:56	R_3npyDXEo5xlV6m2	EN	3	3	4	3	2	2	3	3	3	2	3	3	3	2	3	2	3	2	3	3	39	6115439ec9ae03d5107887ed	611544786822913221768bad	39
85	8/12/21 8:54	8/12/21 8:57	0	100	130	1	8/12/21 8:57	R_42XFrybB0Icrhy9	EN	4	1	1	1	3	3	1	3	4	4	1	1	1	1	4	4	1	1	4	4	231	6115439ec9ae03d5107887ed	61154446c9ae03d5107887ff	231
86	8/12/21 8:56	8/12/21 8:58	0	100	87	1	8/12/21 8:58	R_bNKzaZtptBKdI0F	EN	4	3	3	2	3	3	1	3	4	2	3	3	3	3	2	3	1	3	3	3	169	6115439ec9ae03d5107887ed	6115449a88f881b7cbdd7221	169
87	8/12/21 8:56	8/12/21 8:58	0	100	138	1	8/12/21 8:58	R_1qVbUxBvUuLaYXx	EN	4	2	3	1	2	4	2	3	3	3	2	2	3	2	4	2	3	3	3	2	69	6115439ec9ae03d5107887ed	6115449cbfdc6f0373e34206	69
88	8/12/21 8:56	8/12/21 8:59	0	100	186	1	8/12/21 8:59	R_3oLcfpptakyulQf	EN	4	2	2	2	3	3	2	2	3	3	2	2	3	2	3	3	3	2	3	3	108	6115439ec9ae03d5107887ed	611544bb2b874abe1e988e90	108
89	8/12/21 8:58	8/12/21 9:01	0	100	157	1	8/12/21 9:01	R_1gjcmmOczbAbN3u	EN	4	2	2	2	3	4	1	3	3	4	2	3	2	2	4	4	3	3	4	4	187	6115439ec9ae03d5107887ed	611545206a7e289fec17d48d	187
90	8/12/21 8:58	8/12/21 9:01	0	100	193	1	8/12/21 9:01	R_wNzxaAZKdpj1xUl	EN	3	3	2	2	4	3	2	2	3	3	1	2	2	2	2	2	3	2	3	3	211	6115439ec9ae03d5107887ed	611545060787636806cddf29	211
91	8/12/21 9:02	8/12/21 9:03	0	100	98	1	8/12/21 9:03	R_2VeGYI709g7frwl	EN	1	3	2	2	3	2	3	4	2	2	4	3	4	3	3	3	4	4	3	3	58	6115439ec9ae03d5107887ed	611545f6aea9ce21be85bc5e	58
92	8/12/21 9:06	8/12/21 9:09	0	100	148	1	8/12/21 9:09	R_3fddFVhoNuBgqDd	EN	3	3	2	2	1	1	3	4	3	2	4	3	4	4	3	3	3	4	3	3	49	6115439ec9ae03d5107887ed	6115470d3f14fd104ea3a24a	49
93	8/12/21 9:11	8/12/21 9:12	0	100	57	1	8/12/21 9:12	R_Xp33JMr9RA7yDC1	EN	4	2	1	1	3	3	1	1	3	3	1	1	1	1	4	4	3	1	4	4	5	6115439ec9ae03d5107887ed	6115483cca2e3f7a8217a6f2	5
94	8/12/21 9:56	8/12/21 9:58	0	100	89	1	8/12/21 9:58	R_3PsIw8A7NbI5ILJ	EN	4	1	1	1	4	3	1	2	3	4	1	1	1	1	4	4	2	2	4	4	4	6115439ec9ae03d5107887ed	611552c86b7a62524eb09663	4
95	8/12/21 10:03	8/12/21 10:05	0	100	108	1	8/12/21 10:05	R_33gxKacCmA2Pn9B	EN	3	2	1	2	3	3	1	4	3	4	2	1	1	3	4	4	2	3	4	4	118	6115439ec9ae03d5107887ed	6115546175deb4aba1393b45	118
96	8/12/21 10:34	8/12/21 10:36	0	100	97	1	8/12/21 10:36	R_31XH1owHFNUx537	EN	2	4	4	4	1	3	3	4	2	2	3	4	4	4	2	2	2	3	2	2	137	6115439ec9ae03d5107887ed	61155bb39acf42aa4e240d5c	137
97	8/12/21 10:51	8/12/21 10:52	0	100	55	1	8/12/21 10:52	R_3OlC7soksn5LWiZ	EN	3	3	2	2	3	2	3	1	3	4	2	2	3	2	3	3	1	3	4	3	83	6115439ec9ae03d5107887ed	61155f9f01cb9238e48c8d8e	83
98	8/12/21 11:57	8/12/21 11:59	0	100	94	1	8/12/21 11:59	R_1n25rf62Z0WtjDd	EN	3	2	2	3	4	3	3	2	4	3	2	3	2	2	2	3	3	4	2	3	267	6115439ec9ae03d5107887ed	61156f22119e9eaa8164ab54	267
99	8/12/21 12:32	8/12/21 12:35	0	100	171	1	8/12/21 12:35	R_1GxAwNrlG8lseTk	EN	4	3	3	2	4	4	2	1	4	4	1	4	4	1	4	4	2	3	4	4	258	6115439ec9ae03d5107887ed	611576d5dbc96b999b318f73	258
100	8/12/21 21:45	8/12/21 21:47	0	100	115	1	8/12/21 21:47	R_8uMREbRU2HXsU6J	EN	2	4	4	4	3	2	4	4	3	2	3	3	4	4	3	2	1	4	2	2	266	6115439ec9ae03d5107887ed	6115f8f7bd5b5a1d3900b1ce	266
101	8/13/21 5:39	8/13/21 5:42	0	100	189	1	8/13/21 5:42	R_UgofAoh2eijPKsp	EN	3	3	3	3	3	3	3	3	3	3	4	3	4	2	2	2	3	4	2	2	129	6115439ec9ae03d5107887ed	611667f0f76221f6e8e887ca	129
102	8/17/21 11:03	8/17/21 11:04	0	100	54	1	8/17/21 11:04	R_2xGfrzyYDT718Fa	EN	3	2	2	2	2	2	3	3	2	3	3	3	3	3	3	3	4	2	3	3	262	610c6270485bba9e01b7aeb2	611bf8afd8b1f812411e7f94	262
103	9/7/21 13:43	9/7/21 13:45	0	100	129	1	9/7/21 13:45	R_2CyaISf8HXhfamT	EN	2	3	2	3	3	3	3	3	3	3	3	2	3	3	2	3	3	2	4	4	284	6137cd616fce8e03a0084c5b	6137cecfd46a4b309f485aba	284
104	9/7/21 13:43	9/7/21 13:45	0	100	89	1	9/7/21 13:45	R_3nIA3PxSsQN3qIP	EN	3	4	2	3	2	3	3	3	3	2	4	1	2	4	1	2	2	3	3	2	301	6137cd616fce8e03a0084c5b	6137cf0cd058848f7a88d6dc	301
105	9/7/21 13:45	9/7/21 13:46	0	100	96	1	9/7/21 13:46	R_56KVDzVSTCwAtWh	EN	1	2	4	2	2	1	3	3	2	2	2	3	4	4	2	1	4	4	2	2	34	6137cd616fce8e03a0084c5b	6137cf4badb7c698fb351863	34
106	9/7/21 13:44	9/7/21 13:47	0	100	150	1	9/7/21 13:47	R_UlPuqsIw4OiVhcJ	EN	4	3	3	3	3	4	3	4	4	4	3	2	3	3	4	3	3	3	4	4	158	6137cd616fce8e03a0084c5b	6137cefa2b63f83d016e897b	158
107	9/7/21 13:46	9/7/21 13:48	0	100	116	1	9/7/21 13:48	R_9NdGpdpIOiKoWK5	EN	4	2	2	2	4	4	1	2	4	2	2	2	1	1	4	4	2	2	4	4	10	6137cd616fce8e03a0084c5b	6137cefa922fcda9114f409a	10
108	9/7/21 13:47	9/7/21 13:49	0	100	88	1	9/7/21 13:49	R_12r2kBV9plLxQyY	EN	3	3	2	2	4	3	2	3	4	4	3	3	3	2	3	3	3	3	4	4	198	6137cd616fce8e03a0084c5b	6137cfd649d47e32f0612d5e	198
109	9/7/21 13:53	9/7/21 13:55	0	100	108	1	9/7/21 13:55	R_2TAAG7mGXGC7LOX	EN	4	2	2	2	1	4	2	2	3	3	2	1	2	2	3	3	4	1	4	4	3	6137cd616fce8e03a0084c5b	6137d13d374d3ad21dac0451	3
110	9/7/21 13:57	9/7/21 13:58	0	100	70	1	9/7/21 13:58	R_BxrS2zGn0wyYE8x	EN	3	1	1	2	2	3	2	2	2	3	2	1	1	2	3	3	4	2	4	4	338	6137cd616fce8e03a0084c5b	6137d237d3570e07a6db046d	338
111	9/7/21 14:00	9/7/21 14:01	0	100	70	1	9/7/21 14:01	R_1pm4lalHKbMRmBP	EN	3	2	1	3	4	4	1	2	3	3	2	1	2	2	4	3	2	3	4	4	123	6137cd616fce8e03a0084c5b	6137d2e4f24b3ac1c48f8147	123
112	9/7/21 14:07	9/7/21 14:08	0	100	58	1	9/7/21 14:08	R_2YWJCstxnfqGegJ	EN	3	4	4	4	4	3	4	4	4	3	4	4	4	3	3	4	4	4	4	4	339	6137cd616fce8e03a0084c5b	6137d4a7eca36c9cde03ad3d	339
113	9/7/21 14:10	9/7/21 14:12	0	100	113	1	9/7/21 14:12	R_sMRm0MIvqMMRtHX	EN	4	2	1	2	4	4	2	2	4	3	2	2	3	2	4	4	3	2	4	4	309	6137cd616fce8e03a0084c5b	6137d557c5de8aec80c3db2c	309
114	9/7/21 14:16	9/7/21 14:18	0	100	98	1	9/7/21 14:18	R_1HekeEDZ8LXxg3D	EN	3	2	1	2	1	3	1	2	3	4	2	2	2	4	4	4	3	3	4	4	26	6137cd616fce8e03a0084c5b	6137d6a00d9a1c339dbd0e15	26
115	9/7/21 14:31	9/7/21 14:34	0	100	215	1	9/7/21 14:34	R_338DB0sIMRRHqFS	EN	3	1	1	1	3	3	1	3	2	4	2	2	2	2	4	4	4	3	4	4	166	6137cd616fce8e03a0084c5b	6137da27a80cd4ebbca8b1ed	166
116	9/7/21 14:47	9/7/21 14:48	0	100	58	1	9/7/21 14:48	R_1pomRrwlGboQAJo	EN	2	2	3	3	2	2	2	2	2	2	2	2	2	3	3	3	2	2	2	3	7	6137cd616fce8e03a0084c5b	6137ddd79a4773903e5c7f15	7
117	9/7/21 15:00	9/7/21 15:07	0	100	418	1	9/7/21 15:07	R_2D5pERUW050h6w3	EN	2	2	4	3	3	2	2	2	3	3	3	3	3	4	3	2	3	3	2	2	279	6137cd616fce8e03a0084c5b	6137e0f55a60d006891b34e0	279
118	9/7/21 16:28	9/7/21 16:30	0	100	113	1	9/7/21 16:30	R_UfhEQegFFOPIHPr	EN	4	2	1	2	4	3	1	3	4	4	2	2	1	1	4	3	3	1	4	4	88	6137cd616fce8e03a0084c5b	6137f5a4b2c6308f8e58754b	88
119	9/7/21 17:15	9/7/21 17:16	0	100	86	1	9/7/21 17:16	R_vJH5ehad6ICk4h3	EN	3	3	2	3	3	4	3	2	4	3	3	2	2	3	3	3	2	3	3	4	362	6137cd616fce8e03a0084c5b	6138009bc0068d11289c0a4b	362
120	9/7/21 20:05	9/7/21 20:07	0	100	142	1	9/7/21 20:07	R_2dZkxCgA05oY36a	EN	3	3	4	3	2	2	3	3	3	3	2	2	3	3	2	3	4	3	3	3	337	6137cd616fce8e03a0084c5b	613828747f6c54a73a26abc9	337
121	9/7/21 22:13	9/7/21 22:14	0	100	59	1	9/7/21 22:14	R_2aVVHPrY6TQWiZ0	EN	3	2	2	2	3	3	2	2	3	3	3	2	2	2	4	3	3	2	3	3	65	6137cd616fce8e03a0084c5b	613846732f1e93fe7039f070	65
122	9/7/21 22:21	9/7/21 22:24	0	100	147	1	9/7/21 22:24	R_1i3tIq2mWkgJxvS	EN	3	3	2	2	3	2	2	2	2	3	2	2	4	3	4	3	4	3	4	4	8	6137cd616fce8e03a0084c5b	613848532b3a9cbb7f9a5269	8
123	9/8/21 0:33	9/8/21 0:34	0	100	99	1	9/8/21 0:34	R_31gsAPEXuTVEXAH	EN	2	3	2	2	2	2	3	2	2	2	1	1	2	1	1	3	3	3	3	3	64	6137cd616fce8e03a0084c5b	6138673781501f731ce6c7dd	64
124	9/8/21 2:04	9/8/21 2:06	0	100	99	1	9/8/21 2:06	R_yybVNe3i3nGXRF7	EN	2	3	3	3	2	2	3	3	3	3	3	3	3	3	3	2	3	3	2	2	135	6137cd616fce8e03a0084c5b	61387c9648020dd5e104826a	135
125	9/8/21 3:20	9/8/21 3:21	0	100	50	1	9/8/21 3:21	R_1mmZTeoRMJcPk20	EN	3	3	3	3	3	2	3	4	2	3	4	4	4	4	4	4	4	2	2	2	364	6137cd616fce8e03a0084c5b	61388e6c322aa6761262cb88	364
126	9/8/21 4:35	9/8/21 4:36	0	100	92	1	9/8/21 4:36	R_6JbLx8u8KXsnMY1	EN	3	2	1	3	3	3	2	1	3	2	3	2	2	2	4	3	3	2	4	4	288	6137cd616fce8e03a0084c5b	61389fee3426ce902d7db46d	288
127	9/8/21 17:54	9/8/21 17:55	0	100	60	1	9/8/21 17:55	R_1jf79pysJlJT8G1	EN	3	2	2	2	3	3	1	2	3	4	2	2	2	1	4	3	4	1	4	4	406	613958d885b847579008e60f	61395b36503ba98928603821	406
128	9/8/21 18:08	9/8/21 18:09	0	100	52	1	9/8/21 18:09	R_3h58DTHHkIQLvaI	EN	4	2	1	1	4	4	1	1	3	4	2	1	1	2	3	4	3	2	4	4	350	613958d885b847579008e60f	61395e92089f792c63dae8a9	350
129	9/8/21 18:46	9/8/21 18:47	0	100	49	1	9/8/21 18:47	R_3EsBcscyDsiVy5r	EN	3	1	2	2	4	4	1	2	4	3	1	1	2	1	4	3	2	2	3	3	420	613958d885b847579008e60f	613967699cb418be21a6d4e3	420
130	9/8/21 19:23	9/8/21 19:25	0	100	81	1	9/8/21 19:25	R_2DS6pM86azLocj4	EN	3	2	3	2	3	2	2	3	2	3	3	3	3	3	2	2	4	3	2	2	47	613958d885b847579008e60f	6139702c19de415668969e76	47
131	9/8/21 20:42	9/8/21 20:44	0	100	135	1	9/8/21 20:44	R_PRi3ENvw7HPfr3P	EN	4	2	2	2	2	3	2	3	3	2	4	3	3	2	2	3	3	3	4	4	74	613958d885b847579008e60f	613982896bc91d941805e88e	74
132	9/8/21 21:01	9/8/21 21:06	0	100	295	1	9/8/21 21:06	R_3fDBDq4LSOAYbrU	EN	3	3	2	2	4	3	2	3	4	4	3	2	2	2	4	4	4	3	4	4	178	613958d885b847579008e60f	61398711a3e7168bb8465862	178
133	9/8/21 21:32	9/8/21 21:34	0	100	168	1	9/8/21 21:34	R_3gX9GlI0UqFAYZU	EN	3	4	3	4	2	2	3	2	2	2	3	2	2	3	2	1	2	2	1	2	122	613958d885b847579008e60f	61398e2d0e6a475f4f4f6ae3	122
134	9/8/21 22:42	9/8/21 22:44	0	100	136	1	9/8/21 22:44	R_2bOVyWUn0HJAGRz	EN	3	4	2	3	2	3	3	2	3	2	3	4	3	3	2	3	4	3	3	3	308	613958d885b847579008e60f	61399ea4338c1ccb66c7fffb	308
135	9/8/21 22:49	9/8/21 22:51	0	100	131	1	9/8/21 22:51	R_2AMrP3ti4ywYmH9	EN	4	1	1	2	3	3	2	2	4	4	1	1	2	1	4	3	3	1	4	4	302	613958d885b847579008e60f	6139a04609a162e4255d7138	302
136	9/8/21 22:58	9/8/21 22:59	0	100	48	1	9/8/21 22:59	R_2mhfSN1j2TX1Twd	EN	3	3	3	3	3	3	3	3	2	3	2	2	3	3	3	3	4	2	4	4	431	613958d885b847579008e60f	6139a2777f4c88dbbb20691f	431
137	9/8/21 23:10	9/8/21 23:12	0	100	93	1	9/8/21 23:12	R_1MYSGylWxosQV2s	EN	2	2	2	2	2	2	2	3	3	2	3	3	3	3	4	3	3	3	2	3	196	613958d885b847579008e60f	6139a564bc3b207f07995861	196
138	9/8/21 23:16	9/8/21 23:21	0	100	287	1	9/8/21 23:21	R_ekxBKEa7awcXI7D	EN	3	2	2	2	3	3	2	3	4	3	3	2	2	2	4	3	4	3	4	4	54	613958d885b847579008e60f	6139a6c57037848af8aa11d8	54
139	9/8/21 23:21	9/8/21 23:22	0	100	65	1	9/8/21 23:22	R_3e8Zy7NuJEHtdIh	EN	3	2	2	2	4	4	2	2	4	4	2	2	1	1	2	4	2	3	4	4	304	613958d885b847579008e60f	6139a7ca84852ba3c28036e9	304
140	9/8/21 23:28	9/8/21 23:29	0	100	61	1	9/8/21 23:29	R_21GkAyv1YZFN2os	EN	4	2	3	2	3	3	2	3	4	2	3	2	3	1	2	3	2	2	3	3	165	613958d885b847579008e60f	6139a986490325aff0133e82	165
141	9/8/21 23:40	9/8/21 23:42	0	100	75	1	9/8/21 23:42	R_bHqrxysyt4f8O9b	EN	3	3	2	2	2	3	1	3	2	3	4	3	3	4	4	3	4	3	4	3	220	6137cd616fce8e03a0084c5b	6139ac6e16abaa175e697be5	220
142	9/8/21 23:40	9/8/21 23:43	0	100	176	1	9/8/21 23:43	R_3ilM1mFYxFBRoBG	EN	3	2	3	2	3	3	2	3	4	2	3	2	2	3	1	4	2	3	4	3	181	613958d885b847579008e60f	6139ac64d030b9a6619a6452	181
143	9/8/21 23:48	9/8/21 23:50	0	100	84	1	9/8/21 23:50	R_2CBtXy6ySGgHa6m	EN	3	3	3	3	3	3	2	3	3	2	3	3	4	3	2	2	4	3	2	2	15	613958d885b847579008e60f	6139ae4cddf73db1add9ac1a	15
144	9/8/21 23:53	9/8/21 23:54	0	100	33	1	9/8/21 23:54	R_1dlXfrzF2GwV1pB	EN	3	3	3	3	3	3	3	3	3	3	3	3	3	3	3	3	3	3	3	3	389	613958d885b847579008e60f	6139af7af3a034836afdbd37	389
145	9/9/21 0:22	9/9/21 0:24	0	100	109	1	9/9/21 0:24	R_DCOBGVVHfZ9kpXP	EN	3	3	3	4	3	3	4	3	3	2	3	3	4	3	3	2	4	4	3	3	40	613958d885b847579008e60f	6139b621df185a3d9da4264c	40
146	9/9/21 0:37	9/9/21 0:38	0	100	79	1	9/9/21 0:38	R_3kn8A8FV4kckRoN	EN	3	3	2	3	4	3	3	2	3	3	3	4	2	3	3	3	4	3	3	3	103	613958d885b847579008e60f	6139b99df5a4fca3b72f9661	103
147	9/9/21 2:15	9/9/21 2:16	0	100	56	1	9/9/21 2:16	R_323LRctLzJzQ7Qx	EN	3	1	1	1	4	4	1	2	3	3	1	1	1	1	3	3	2	1	4	4	91	613958d885b847579008e60f	6139d0c4b318dca3fcb882ae	91
148	9/9/21 3:42	9/9/21 3:45	0	100	192	1	9/9/21 3:45	R_3387yl2o15YZfx9	EN	3	2	3	3	4	3	2	3	4	3	2	3	3	1	4	3	3	2	4	4	188	613958d885b847579008e60f	6139e4c6e2b1bbd5b08659b0	188
149	9/9/21 3:46	9/9/21 3:48	0	100	121	1	9/9/21 3:48	R_1gUcHBwV2S3M2Y1	EN	2	4	4	3	3	3	3	3	3	2	4	2	4	3	1	1	3	4	2	2	423	613958d885b847579008e60f	6139e60f9b76dadd6560e47c	423
150	9/9/21 4:52	9/9/21 4:53	0	100	67	1	9/9/21 4:53	R_3L6WwmPReMhHknW	EN	2	4	3	1	2	2	4	3	2	1	2	4	3	2	2	4	3	2	2	3	307	613958d885b847579008e60f	6139f561ad66a53d6e364104	307
151	9/9/21 5:34	9/9/21 5:36	0	100	85	1	9/9/21 5:36	R_1o1KGhNgKcz3X35	EN	4	1	1	2	4	4	1	2	4	4	2	1	1	2	1	4	2	2	4	4	435	613958d885b847579008e60f	6139ff5bf70a294fb33df2ae	435
152	9/9/21 6:52	9/9/21 6:54	0	100	80	1	9/9/21 6:54	R_WkZEVYPULSOrALT	EN	3	1	2	3	4	3	2	3	3	3	2	2	3	2	3	3	3	2	4	4	366	613958d885b847579008e60f	613a11b479c3ed1ebb1df9c9	366
153	9/9/21 7:24	9/9/21 7:25	0	100	63	1	9/9/21 7:25	R_2Sv2PNwFnsz0Sij	EN	4	3	4	3	3	2	4	4	4	3	4	1	2	4	3	3	3	4	2	2	401	613958d885b847579008e60f	613a18fd15703d4d4e826dc4	401
154	9/9/21 9:18	9/9/21 9:21	0	100	157	1	9/9/21 9:21	R_3ivWG4gDswRckYN	EN	3	2	1	2	3	3	2	3	3	3	3	3	3	2	4	3	3	2	4	4	353	613958d885b847579008e60f	613a33ce97a46c7f471fb07f	353
155	9/10/21 3:25	9/10/21 3:26	0	100	47	1	9/10/21 3:26	R_1PUjSf44D3dj5m5	EN	2	4	4	4	3	2	3	3	2	3	4	3	4	4	4	4	4	4	3	3	330	6137cd616fce8e03a0084c5b	613b328654cdb11388abb67c	330
156	9/10/21 9:47	9/10/21 9:48	0	100	86	1	9/10/21 9:48	R_3jW031AgQkhKOXT	EN	1	1	2	2	1	1	2	2	1	3	3	3	1	3	4	4	4	4	4	4	326	613958d885b847579008e60f	613b8c11b4112cb18c9c03da	326
157	9/10/21 19:43	9/10/21 19:45	0	100	121	1	9/10/21 19:45	R_1rCwy4nFSZ4Vx7o	EN	4	3	1	3	2	3	1	3	3	3	3	3	4	3	3	3	2	2	4	4	394	613958d885b847579008e60f	613c17d62683f87bae63be0a	394
158	9/11/21 3:26	9/11/21 3:27	0	100	85	1	9/11/21 3:27	R_oXkmTCeRrd1YvcZ	EN	4	2	2	2	4	4	2	2	4	4	2	3	2	2	2	3	3	2	4	4	12	613958d885b847579008e60f	613c844c11dd596e119e7f34	12
159	9/11/21 5:27	9/11/21 5:35	0	100	498	1	9/11/21 5:35	R_1o5wWHZOPhTRxxI	EN	3	2	2	2	4	4	1	1	4	4	2	2	1	2	4	4	3	3	4	4	413	613958d885b847579008e60f	613ca0ac3829365297d1fc3e	413
160	9/13/21 3:02	9/13/21 3:04	0	100	139	1	9/13/21 3:04	R_8pumrDyfGo8NU2t	EN	4	2	3	2	4	2	3	3	3	3	3	2	3	2	3	3	4	3	3	3	404	613958d885b847579008e60f	613f219c24d7a65f4411078b	404
161	9/14/21 7:32	9/14/21 7:34	0	100	95	1	9/14/21 7:34	R_2dn0NTk9gFZbAkw	EN	4	3	2	3	2	4	2	2	3	3	2	1	1	1	3	3	2	1	4	4	28	613958d885b847579008e60f	6140b27da6b206112e69e5e8	28
162	9/15/21 8:42	9/15/21 8:43	0	100	69	1	9/15/21 8:43	R_1lfSRVYob8wNou8	EN	3	3	3	3	2	2	3	2	3	2	3	3	3	3	2	2	2	3	3	2	333	613958d885b847579008e60f	61421464be4dcbd66a9b7abb	333
163	9/16/21 5:58	9/16/21 5:59	0	100	68	1	9/16/21 5:59	R_ZaCaNpzlzuh1mU1	EN	4	2	2	2	4	4	1	2	4	4	2	1	1	1	4	4	3	2	4	4	322	613958d885b847579008e60f	61433f6fddabe97acbb5f7b3	322
164	9/17/21 8:17	9/17/21 8:18	0	100	63	1	9/17/21 8:18	R_3GBejgCndPbiImD	EN	4	3	3	3	2	2	2	2	4	3	1	2	2	2	3	3	1	2	3	3	418	6137cd616fce8e03a0084c5b	6144b191b981362ab551771f	418
165	9/28/21 9:03	9/28/21 9:04	0	100	62	1	9/28/21 9:04	R_2Bbtgb7zMEo6mMF	EN	3	3	4	3	1	3	4	4	3	1	4	4	2	3	3	2	4	4	2	2	250	61533a6abf108d5fe5b6bb89	61533cd3bc2066b5dafb19da	250
166	9/28/21 9:04	9/28/21 9:05	0	100	60	1	9/28/21 9:05	R_2fcYWgEVa9RAWBZ	EN	4	3	3	3	4	4	3	4	3	3	3	2	3	3	2	3	4	3	3	4	377	61533a6abf108d5fe5b6bb89	61533d28cbe0ca9778d3ef67	377
167	9/28/21 9:04	9/28/21 9:06	0	100	110	1	9/28/21 9:06	R_1dcV8xPaidPvpN2	EN	3	2	2	2	4	4	2	2	3	4	2	1	2	2	4	4	2	1	4	4	321	61533a6abf108d5fe5b6bb89	61533d12513267140cc3a78e	321
168	9/28/21 9:05	9/28/21 9:06	0	100	58	1	9/28/21 9:06	R_3HYy2v50BENqcVw	EN	4	2	3	2	4	4	1	1	4	4	2	2	3	2	4	3	3	2	3	3	149	61533a6abf108d5fe5b6bb89	61533d030214ac8639dcb9c0	149
169	9/28/21 9:06	9/28/21 9:12	0	100	379	1	9/28/21 9:12	R_2vidRKr0Qcu8dXx	EN	4	3	2	3	3	3	2	1	3	3	2	1	1	2	3	3	2	1	4	3	378	61533a6abf108d5fe5b6bb89	61533d6501304da46f15e481	378
170	9/28/21 9:09	9/28/21 9:12	0	100	188	1	9/28/21 9:12	R_2w17CsROFf5xE3g	EN	3	2	2	1	2	3	2	1	3	2	1	2	2	1	3	3	1	1	3	2	458	61533a6abf108d5fe5b6bb89	61533e2ea65164fa66db6336	458
171	9/28/21 9:25	9/28/21 9:26	0	100	75	1	9/28/21 9:26	R_cOPkfE87pJYqDQJ	EN	3	3	1	3	3	3	3	4	3	2	4	3	4	3	3	2	2	3	2	3	445	61533a6abf108d5fe5b6bb89	615341fa211c3306b91589d3	445
172	9/28/21 9:34	9/28/21 9:36	0	100	86	1	9/28/21 9:36	R_2sTsvwOq9vUl5PO	EN	3	3	1	2	2	2	1	2	3	3	2	2	1	2	3	4	2	3	4	4	31	61533a6abf108d5fe5b6bb89	6153442ee7a8cd0c75f75ca4	31
173	9/28/21 9:35	9/28/21 9:37	0	100	87	1	9/28/21 9:37	R_2OMH7go6oc9YjOD	EN	4	3	2	2	3	3	2	4	3	3	3	2	2	3	4	3	2	2	4	4	437	61533a6abf108d5fe5b6bb89	61534463d304d30cbedfa7bc	437
174	9/28/21 9:37	9/28/21 9:39	0	100	92	1	9/28/21 9:39	R_3Rt4dfYq9qhqRyk	EN	3	1	1	1	3	3	2	3	4	3	1	1	2	1	4	3	2	2	4	4	148	61533a6abf108d5fe5b6bb89	615344d64866521f830e9686	148
175	9/28/21 9:39	9/28/21 9:40	0	100	75	1	9/28/21 9:40	R_3KUzboIh2ayDbD6	EN	3	2	2	3	3	3	2	3	3	2	2	2	2	3	3	3	3	2	3	2	341	61533a6abf108d5fe5b6bb89	615345222442c9288a98bf6e	341
176	9/28/21 11:32	9/28/21 11:34	0	100	113	1	9/28/21 11:34	R_06y6s7RgxkXq0Zb	EN	3	4	2	3	2	2	2	3	3	3	3	2	2	3	3	3	4	4	3	3	66	61533a6abf108d5fe5b6bb89	61535fc0d269af5fbf2d1fc4	66
177	9/28/21 12:28	9/28/21 12:29	0	100	80	1	9/28/21 12:29	R_3nCW9qSusNvu2fJ	EN	2	4	4	4	2	2	4	4	2	2	4	4	4	4	2	2	4	4	2	2	443	61533a6abf108d5fe5b6bb89	61536cbee98bda4db909ebb8	443
178	9/28/21 12:28	9/28/21 12:30	0	100	116	1	9/28/21 12:30	R_6xsyVSmxcKGptCN	EN	3	3	3	3	2	3	3	3	3	3	3	3	3	3	2	2	4	4	2	2	215	61533a6abf108d5fe5b6bb89	61536cdbc24274682843a78c	215
179	9/28/21 14:03	9/28/21 14:05	0	100	95	1	9/28/21 14:05	R_3RpFlg1mkmAWkcp	EN	3	3	3	3	3	3	1	3	2	3	3	3	4	4	2	2	3	3	2	3	154	61533a6abf108d5fe5b6bb89	6153833dd2dd0871dd5831c4	154
180	9/28/21 14:25	9/28/21 14:27	0	100	131	1	9/28/21 14:27	R_3G1BLdTv9Ewwc3K	EN	3	2	2	2	4	4	1	2	4	4	2	2	2	1	4	4	2	2	4	4	41	61533a6abf108d5fe5b6bb89	6153882ac9c85ce1083a80fa	41
181	9/28/21 15:14	9/28/21 15:15	0	100	101	1	9/28/21 15:15	R_110j8isPW5bgbHd	EN	4	1	1	2	4	4	1	2	4	4	2	4	2	2	4	4	2	2	4	4	52	61533a6abf108d5fe5b6bb89	615393a961f2c7d1cdc78666	52
182	9/28/21 16:07	9/28/21 16:08	0	100	71	1	9/28/21 16:08	R_2V7ofHJhLgbhEE7	EN	3	3	2	3	4	4	2	2	4	3	3	3	3	3	3	3	3	2	4	3	428	61533a6abf108d5fe5b6bb89	6153a02161bcacfd8679c178	428
183	9/30/21 8:18	9/30/21 8:28	0	100	576	1	9/30/21 8:28	R_A1b89g41nx7rtdv	EN	3	2	2	2	4	3	1	2	3	3	2	1	2	2	4	3	2	2	4	4	436	61533a6abf108d5fe5b6bb89	6155d55d3464d6a7680a9b10	436
184	10/1/21 6:51	10/1/21 6:52	0	100	44	1	10/1/21 6:52	R_uqCJsYWWPmeubXb	EN	3	2	2	2	3	3	2	2	3	3	2	2	2	2	3	3	4	2	3	3	11	61570fefbdabb951bb2ad112	615712764b88ef3d0d7f5fd6	11
185	10/1/21 6:52	10/1/21 6:53	0	100	49	1	10/1/21 6:53	R_pcUOgnxH5zRgyQx	EN	3	3	2	3	2	2	3	3	2	3	4	3	3	3	3	3	4	4	3	3	383	61570fefbdabb951bb2ad112	6157125ff676fc7a8692e3b2	383
186	10/1/21 6:51	10/1/21 6:53	0	100	102	1	10/1/21 6:53	R_6LtAqw52WjHwbD3	EN	4	3	2	2	4	3	2	2	3	3	3	2	2	3	2	3	3	2	3	3	336	61570fefbdabb951bb2ad112	61571276e209b0e2fa3fdedd	336
187	10/1/21 6:52	10/1/21 6:53	0	100	89	1	10/1/21 6:53	R_8cXxoUIhS8JAgXT	EN	3	3	2	2	3	3	2	3	3	3	2	2	2	2	4	3	3	2	4	4	80	61570fefbdabb951bb2ad112	6157129043cbda68d4cbfc24	80
188	10/1/21 6:52	10/1/21 6:53	0	100	55	1	10/1/21 6:53	R_1n9KYnt2N6pvpiO	EN	2	3	2	2	2	2	2	3	3	3	3	3	3	2	3	2	3	3	3	3	193	61570fefbdabb951bb2ad112	615712b22b3070b64225b90a	193
189	10/1/21 6:53	10/1/21 6:54	0	100	38	1	10/1/21 6:54	R_1mUh98xPPKqSzN6	EN	4	4	4	4	3	3	4	4	3	3	4	3	3	4	3	3	4	4	3	3	379	61570fefbdabb951bb2ad112	615712d453394e4bae90aa47	379
190	10/1/21 6:53	10/1/21 6:54	0	100	75	1	10/1/21 6:54	R_3ndbdTzAABm4m8h	EN	3	4	4	3	2	2	4	3	2	2	3	4	4	3	2	1	4	3	2	2	205	61570fefbdabb951bb2ad112	615712bea4d9ac3275698c5b	205
191	10/1/21 6:51	10/1/21 6:54	0	100	164	1	10/1/21 6:54	R_2urIsGrYWb2XRyC	EN	3	2	1	1	3	4	3	2	3	2	1	3	4	3	3	3	4	2	4	4	332	61570fefbdabb951bb2ad112	6157126da96f8f9c2f4af913	332
192	10/1/21 6:52	10/1/21 6:54	0	100	149	1	10/1/21 6:54	R_3nJADsgD8TSk9Za	EN	3	3	3	1	2	1	1	4	2	2	1	1	2	1	1	2	4	1	3	3	197	61570fefbdabb951bb2ad112	6157127aab2e033e329fdad7	197
193	10/1/21 6:54	10/1/21 6:55	0	100	67	1	10/1/21 6:55	R_BziiV94NMaAKVDb	EN	3	4	2	2	4	4	2	2	4	3	1	2	3	2	3	3	3	2	4	4	237	61570fefbdabb951bb2ad112	615713010a8dfa6a59b5a23f	237
194	10/1/21 6:53	10/1/21 6:55	0	100	126	1	10/1/21 6:55	R_3iqnxn4NIacxjtX	EN	4	3	2	2	2	3	2	3	3	3	2	3	3	3	3	3	2	3	3	3	106	61570fefbdabb951bb2ad112	615712c72f4877705549c720	106
195	10/1/21 6:53	10/1/21 6:55	0	100	116	1	10/1/21 6:55	R_1jMPZqD9zemcEnC	EN	2	3	3	3	3	3	2	2	3	3	3	3	3	4	3	2	3	3	2	3	154	61570fefbdabb951bb2ad112	615712c9938c263ebbaea1dd	154
196	10/1/21 6:51	10/1/21 6:58	0	100	396	1	10/1/21 6:58	R_8qSXeR8IMYsyBUt	EN	2	4	4	3	2	1	4	3	4	2	2	4	4	4	3	1	1	4	2	2	82	61570fefbdabb951bb2ad112	6157126a723d2bba2cb297ad	82
197	10/1/21 6:53	10/1/21 7:00	0	100	395	1	10/1/21 7:00	R_1H0lWX0hcg3WNaH	EN	4	2	2	3	3	3	1	2	3	4	2	1	1	2	4	4	4	1	4	4	194	61570fefbdabb951bb2ad112	615712db2d9f999c00bde7fb	194
198	10/1/21 7:02	10/1/21 7:03	0	100	62	1	10/1/21 7:03	R_vNwpn2LpgGnZ9TP	EN	2	4	4	3	2	2	4	3	3	1	3	4	4	4	2	1	2	3	2	2	182	61570fefbdabb951bb2ad112	615714eb699ec17f32617976	182
199	10/1/21 7:05	10/1/21 7:06	0	100	79	1	10/1/21 7:06	R_3R27IEj81gajELX	EN	4	2	3	2	3	3	2	3	3	3	2	2	2	2	3	3	2	2	3	3	204	61570fefbdabb951bb2ad112	615715b024d1858273a90579	204
200	10/1/21 7:05	10/1/21 7:07	0	100	83	1	10/1/21 7:07	R_stA86ujcvOOptBL	EN	3	4	2	3	3	3	4	2	3	3	3	3	3	4	2	3	3	3	3	3	356	61570fefbdabb951bb2ad112	615715b0dd040767f86cd71a	356
201	10/1/21 7:07	10/1/21 7:09	0	100	94	1	10/1/21 7:09	R_1rrhQM7fi4BWY0X	EN	3	3	3	4	2	3	3	3	3	3	4	2	3	3	3	2	4	4	2	2	451	61570fefbdabb951bb2ad112	6157163993c0b52e47bacaa7	451
202	10/1/21 7:20	10/1/21 7:23	0	100	138	1	10/1/21 7:23	R_NWJajDjBqvEZsdz	EN	4	2	2	3	4	3	2	3	4	4	3	3	3	3	3	4	3	3	4	4	201	61570fefbdabb951bb2ad112	615719315f01496692e9e3f4	201
203	10/1/21 7:22	10/1/21 7:24	0	100	135	1	10/1/21 7:24	R_2bHR3xDcHYAuFRo	EN	3	3	3	3	4	4	2	2	3	3	2	1	1	2	3	3	3	2	3	3	212	61570fefbdabb951bb2ad112	615719a78ad8ff857233b862	212
204	10/1/21 7:21	10/1/21 7:26	0	100	294	1	10/1/21 7:26	R_3KDFzWTPWWTLdSi	EN	3	2	2	2	4	2	2	2	3	4	2	2	2	2	4	4	2	2	4	4	436	61570fefbdabb951bb2ad112	6157195fc2ddaacd4f77fb83	436
205	10/1/21 7:29	10/1/21 7:31	0	100	104	1	10/1/21 7:31	R_3k7ViKQjFQ6UZXK	EN	4	3	4	3	4	3	2	1	3	3	4	4	4	3	2	1	4	4	4	4	164	61570fefbdabb951bb2ad112	61571b499443b20bc7adf753	164
206	10/1/21 7:38	10/1/21 7:39	0	100	65	1	10/1/21 7:39	R_2tFCXWlxx94FHvz	EN	3	3	3	4	3	3	3	4	4	3	4	3	2	3	2	3	3	2	3	3	365	61570fefbdabb951bb2ad112	61571d767dbae13f6bc9595c	365
207	10/1/21 7:41	10/1/21 7:42	0	100	76	1	10/1/21 7:42	R_3hxrmKi69quPMaO	EN	3	2	2	2	3	3	1	2	4	3	2	2	2	1	4	2	2	2	3	3	458	61570fefbdabb951bb2ad112	61571de956266fe74d839019	458
208	10/1/21 7:42	10/1/21 7:44	0	100	104	1	10/1/21 7:44	R_12Ez2MoEkHbYN8M	EN	3	3	2	3	3	4	2	1	3	4	2	1	3	2	2	3	3	2	4	4	378	61570fefbdabb951bb2ad112	61571e457a3ff71cf19969fb	378
209	10/1/21 7:43	10/1/21 7:46	0	100	146	1	10/1/21 7:46	R_3PdiQT0FQgGA3np	EN	3	2	2	2	4	4	1	2	3	4	2	1	2	2	4	4	2	2	4	4	41	61570fefbdabb951bb2ad112	61571ea27674376eedb9e3f9	41
210	10/1/21 7:54	10/1/21 7:55	0	100	70	1	10/1/21 7:55	R_2P12FPegLP0LIGJ	EN	3	1	1	1	2	3	1	2	2	4	2	2	1	1	4	4	3	2	4	4	63	61570fefbdabb951bb2ad112	61572121f08f660b3ee53549	63
211	10/1/21 7:55	10/1/21 7:57	0	100	97	1	10/1/21 7:57	R_1QmVr3YiW4joTMK	EN	3	2	1	2	4	3	1	2	4	4	2	1	2	2	1	3	2	2	4	4	25	61570fefbdabb951bb2ad112	6157215e0ac51bfda87c9c77	25
212	10/1/21 7:56	10/1/21 7:57	0	100	90	1	10/1/21 7:57	R_2v6UVPSZjMZq4rn	EN	4	2	2	2	4	4	1	2	4	4	3	2	2	2	4	4	1	2	4	4	89	61570fefbdabb951bb2ad112	61572182dd59095d3664385b	89
213	10/1/21 8:37	10/1/21 8:38	0	100	104	1	10/1/21 8:38	R_2Xj5UjobWfeJBO4	EN	3	3	2	3	2	3	3	2	3	3	2	2	2	3	3	3	2	2	3	3	371	61570fefbdabb951bb2ad112	61572b1850f1cff2eea56762	371
214	10/1/21 8:42	10/1/21 8:43	0	100	83	1	10/1/21 8:43	R_1mr2F0gOTRlIZ91	EN	3	2	2	3	3	3	2	3	3	3	3	3	3	3	3	3	4	3	4	4	381	61570fefbdabb951bb2ad112	61572c47abbf000e78cb4a5d	381
215	10/1/21 8:41	10/1/21 8:43	0	100	146	1	10/1/21 8:43	R_3NLnfEyCwgT1DMQ	EN	4	3	3	2	3	4	3	4	3	3	2	3	3	2	3	3	1	2	3	3	112	61570fefbdabb951bb2ad112	61572c16e1e6a8b7f22ee3fc	112
216	10/1/21 7:03	10/1/21 8:47	0	100	6261	1	10/1/21 8:47	R_25Qj6pji7bOylT4	EN	3	3	3	3	3	2	3	2	3	3	3	3	3	3	3	2	1	4	3	3	445	61570fefbdabb951bb2ad112	615713d977333deee0cbbe9e	445
217	10/1/21 8:49	10/1/21 8:50	0	100	66	1	10/1/21 8:50	R_12SBY2aZaIXAMsM	EN	3	2	2	2	4	4	1	2	3	4	2	1	1	1	4	3	2	1	4	4	321	61570fefbdabb951bb2ad112	61572e0ef54c95a232eb4f4d	321
218	10/1/21 9:05	10/1/21 9:06	0	100	82	1	10/1/21 9:06	R_1KpTQFPD57cG0fo	EN	3	2	1	2	3	3	1	2	3	3	2	2	1	2	3	4	2	2	4	4	31	61570fefbdabb951bb2ad112	615731c6504daefebb1d634c	31
219	10/1/21 9:09	10/1/21 9:10	0	100	63	1	10/1/21 9:10	R_2zj9ppBC2KVa9FF	EN	3	3	3	4	2	3	2	3	3	3	3	2	4	3	3	2	4	3	4	3	331	61570fefbdabb951bb2ad112	615732b1672ce0e5ab244245	331
220	10/1/21 9:13	10/1/21 9:15	0	100	140	1	10/1/21 9:15	R_3dWVduMF2EkvBTK	EN	2	3	3	3	3	3	3	3	3	2	2	3	4	3	3	2	2	4	3	3	388	61570fefbdabb951bb2ad112	615733a161af2655092b7f09	388
221	10/1/21 9:14	10/1/21 9:15	0	100	102	1	10/1/21 9:16	R_aaP17NTnn91PlLz	EN	4	1	1	1	4	4	1	1	3	3	1	1	1	1	4	4	3	1	4	4	430	61570fefbdabb951bb2ad112	615733cbf11e0627ff97f5f6	430
222	10/1/21 9:24	10/1/21 9:27	0	100	151	1	10/1/21 9:27	R_1rkzMysHZPhJGzO	EN	3	1	1	1	4	3	1	1	3	3	1	1	1	1	4	3	3	1	4	4	208	61570fefbdabb951bb2ad112	61573646787bb6e236ebfd53	208
223	10/1/21 9:36	10/1/21 9:37	0	100	85	1	10/1/21 9:38	R_24qSEmtabZ7C4rN	EN	4	2	3	3	4	4	2	3	4	4	3	2	2	2	3	2	3	3	3	4	320	61570fefbdabb951bb2ad112	61573909e8331c8e3323fc4d	320
224	10/1/21 9:44	10/1/21 9:47	0	100	129	1	10/1/21 9:47	R_yvSByASTMuoBuwx	EN	4	1	2	2	4	4	2	1	4	4	1	2	2	1	4	4	2	2	4	4	172	61570fefbdabb951bb2ad112	61573af465953de70206c554	172
225	10/1/21 9:52	10/1/21 9:53	0	100	97	1	10/1/21 9:53	R_24pUmZ5ETW3ZTTb	EN	4	2	1	2	4	3	2	2	3	4	1	1	2	2	4	3	2	2	4	4	9	61570fefbdabb951bb2ad112	61573cb242dfc2c4e067bcb3	9
226	10/1/21 10:03	10/1/21 10:04	0	100	67	1	10/1/21 10:04	R_1jMKj4OrHCxSw90	EN	3	2	2	2	3	3	2	2	3	3	2	2	2	2	3	3	3	2	2	3	145	61570fefbdabb951bb2ad112	61573f530833705fb658bd78	145
227	10/1/21 10:21	10/1/21 10:22	0	100	74	1	10/1/21 10:22	R_8D4kWTC03fDjA8V	EN	4	3	3	3	3	3	2	2	3	3	2	1	2	2	3	3	3	2	4	4	407	61570fefbdabb951bb2ad112	615743833ede9be577343d46	407
228	10/1/21 10:24	10/1/21 10:25	0	100	84	1	10/1/21 10:25	R_RDovKacifUvzwXf	EN	3	3	2	3	2	3	3	3	3	3	3	3	2	3	3	3	4	3	3	3	66	61570fefbdabb951bb2ad112	6157444739278f45e0bcb037	66
229	10/1/21 10:25	10/1/21 10:26	0	100	27	1	10/1/21 10:26	R_2vZcQfkMKQi1sJU	EN	3	2	2	2	2	2	3	3	3	2	2	2	2	2	2	2	2	3	2	2	242	61570fefbdabb951bb2ad112	6157449f8738041dcf765bf0	242
230	10/1/21 10:32	10/1/21 10:33	0	100	59	1	10/1/21 10:33	R_1FnP5g966EEoe7G	EN	4	2	1	1	3	2	1	1	3	2	1	1	4	1	2	1	1	2	3	2	32	61570fefbdabb951bb2ad112	6157462bf0a6d8c07910640c	32
231	10/1/21 10:31	10/1/21 10:33	0	100	120	1	10/1/21 10:33	R_3QEQqjjR0YS3Ca8	EN	4	4	4	4	3	2	4	3	4	2	4	4	4	4	3	2	3	4	4	2	456	61570fefbdabb951bb2ad112	615745ede26879f99f6082e8	456
232	10/1/21 10:32	10/1/21 10:33	0	100	85	1	10/1/21 10:34	R_2CjhcJjp0xWLGNk	EN	2	4	4	4	2	2	3	4	2	2	4	3	4	4	2	2	4	4	2	2	443	61570fefbdabb951bb2ad112	6157462e1df32253490337c0	443
233	10/1/21 10:32	10/1/21 10:34	0	100	88	1	10/1/21 10:34	R_pQtTg0zCXBfCndf	EN	3	4	3	4	3	2	4	4	3	3	4	3	4	4	2	3	4	4	3	3	369	61570fefbdabb951bb2ad112	6157463219f7a3cbd0259d69	369
234	10/1/21 10:33	10/1/21 10:34	0	100	60	1	10/1/21 10:34	R_PYA0l3aszg1e5ZT	EN	3	4	3	4	3	3	3	4	4	3	4	2	4	4	3	3	2	1	2	3	14	61570fefbdabb951bb2ad112	61574650f62dd4521d2d74ce	14
235	10/1/21 10:33	10/1/21 10:34	0	100	77	1	10/1/21 10:34	R_3lPu4igDa2pyLyk	EN	3	3	4	3	2	2	3	2	4	2	4	3	3	2	2	2	1	2	2	2	99	61570fefbdabb951bb2ad112	6157464af62dd4521d2d74cd	99
236	10/1/21 10:34	10/1/21 10:37	0	100	224	1	10/1/21 10:37	R_22ufrTOOgKhD1r9	EN	4	2	3	2	4	4	2	3	3	4	2	2	2	2	3	4	3	2	4	4	254	61570fefbdabb951bb2ad112	6157468091ddbf9c53a94f9f	254
237	10/1/21 10:37	10/1/21 10:39	0	100	84	1	10/1/21 10:39	R_3ezwuwGMv36qpjZ	EN	3	2	1	1	4	3	1	2	4	3	1	1	2	1	4	3	2	2	4	4	148	61570fefbdabb951bb2ad112	6157476f3ee4334fbb67ecb2	148
238	10/1/21 10:38	10/1/21 10:39	0	100	96	1	10/1/21 10:39	R_2f8Ki6pIunfPYLH	EN	3	3	3	3	2	2	3	3	3	3	3	3	3	3	2	2	4	3	2	2	215	61570fefbdabb951bb2ad112	6157475db62fafdf80e54a39	215
239	10/1/21 10:38	10/1/21 10:39	0	100	101	1	10/1/21 10:39	R_3eqwOlZW2l0crgc	EN	2	4	4	4	1	1	4	3	3	2	4	3	4	4	2	1	2	3	2	2	30	61570fefbdabb951bb2ad112	6157477c9feb2aa3f8582303	30
240	10/1/21 10:44	10/1/21 10:45	0	100	66	1	10/1/21 10:45	R_3EGyq5u76UYjF7V	EN	4	2	2	3	3	3	2	3	3	4	2	2	3	3	4	3	3	3	4	4	447	61570fefbdabb951bb2ad112	615748fdb54dab522414155d	447
241	10/1/21 10:45	10/1/21 10:46	0	100	70	1	10/1/21 10:46	R_PZ2t135Z11GFMYN	EN	2	4	3	4	2	2	4	4	1	2	3	3	3	4	3	3	4	4	3	3	213	61570fefbdabb951bb2ad112	61574915aee238d7feb47491	213
242	10/1/21 10:53	10/1/21 10:54	0	100	73	1	10/1/21 10:54	R_p9OoiJiMnklfNLP	EN	3	3	3	3	2	2	3	3	2	3	2	2	3	3	3	3	3	3	3	3	373	61570fefbdabb951bb2ad112	61574afe3863e72fbd1309f8	373
243	10/1/21 10:55	10/1/21 10:59	0	100	234	1	10/1/21 10:59	R_1gpzOXvYjNSmDiJ	EN	4	1	2	3	3	3	2	3	3	3	2	2	3	3	4	4	3	3	3	3	437	61570fefbdabb951bb2ad112	61574b81b0e7b890e36a1a97	437
244	10/1/21 11:09	10/1/21 11:10	0	100	84	1	10/1/21 11:10	R_1JDFZUGmkS0AlbB	EN	3	2	2	2	2	3	2	3	4	4	2	2	3	2	4	3	3	3	4	3	417	61570fefbdabb951bb2ad112	61574eda14f336272ff364ca	417
245	10/1/21 11:20	10/1/21 11:21	0	100	55	1	10/1/21 11:21	R_1eVvzfCDTcU4t8X	EN	4	2	2	2	3	3	2	2	3	3	2	2	2	2	4	3	2	2	2	2	323	61570fefbdabb951bb2ad112	6157518403b5b00cc21b9b54	323
246	10/1/21 11:21	10/1/21 11:22	0	100	83	1	10/1/21 11:22	R_3iKXJUSk5DCr0AM	EN	3	2	2	3	3	3	1	3	3	2	3	3	3	2	3	3	2	3	3	3	446	61570fefbdabb951bb2ad112	6157518abb67fc0865f09013	446
247	10/1/21 11:27	10/1/21 11:28	0	100	76	1	10/1/21 11:28	R_31afJ0Xc6xEd7tS	EN	2	3	4	3	2	2	4	4	2	2	4	4	4	4	3	2	4	4	2	2	183	61570fefbdabb951bb2ad112	615752ff62e5d9069d148ba2	183
248	10/1/21 11:29	10/1/21 11:30	0	100	88	1	10/1/21 11:30	R_2ard7YlZlcqRHQP	EN	2	3	3	3	4	3	3	3	4	3	3	3	4	2	3	3	1	3	3	3	450	61570fefbdabb951bb2ad112	6157537601bde1e9d47a9127	450
249	10/1/21 11:30	10/1/21 11:32	0	100	86	1	10/1/21 11:32	R_3gTt1JcIcyii374	EN	3	3	2	2	2	3	2	4	1	3	3	2	2	4	4	3	3	3	4	4	452	61570fefbdabb951bb2ad112	615753d7d62bfe56a8252adb	452
